# Supplementary material for: 3-(4-Cyano­phen­yl)-N-phenyl­oxirane-2-carboxamide
Source: Acta Crystallogr Sect E Struct Rep Online. 2010 Oct 30;66(Pt 11):o2959. doi: 10.1107/S1600536810043059 (PMC3009054; doi:10.1107/S1600536810043059)
Supplement: Supplementary file 1 [file e-66-o2959-sup1.cif]

##############################################################################
###                                                                        ###
###        Electronic paper (Acta Crystallographica Section E)             ###
###                                                                        ###
##############################################################################
#                                                                            #
# This CIF contains the data in a paper accepted for publication in Acta     #
# Crystallographica Section E. It conforms to the requirements of Notes      #
# for Authors for Section E, and has been peer reviewed under the auspices   #
# of the IUCr Commission on Journals.                                        #
#                                                                            #
# Full details of the Crystallographic Information File format               #
# are given in the paper "The Crystallographic Information File (CIF):       #
# a New Standard Archive File for Crystallography" by S. R. Hall, F. H.      #
# Allen and I. D. Brown [Acta Cryst. (1991), A47, 655-685].                  #
#                                                                            #
# The current version of the core CIF dictionary is obtainable from          #
# ftp://ftp.iucr.org/pub/cif_core.dic. The current version number is 2.4.    #
#                                                                            #
# Software is freely available for graphical display of the structure(s) in  #
# this CIF.  For information consult the CIF home page http://www.iucr.org/  #
# cif/home.html                                                              #
#                                                                            #
# This file may be used for bona fide research purposes within the           #
# scientific community so long as proper attribution is given to the journal # 
# article from which it was obtained.                                        #
#                                                                            #
##############################################################################
                                             
data_global
_audit_creation_method     'SHELXL-97'
_journal_date_recd_electronic     2010-10-20
_journal_date_accepted     2010-10-22
_journal_name_full     'Acta Crystallographica, Section E'
_journal_year     2010
_journal_volume     66
_journal_issue     11
_journal_page_first     o2959
_journal_page_last     o2959
_journal_paper_category     QO
_journal_coeditor_code     XU5057
_publ_contact_author_name     'Long He'
_publ_contact_author_address
;
College of Chemistry and Chemical Engineering
China West Normal University
Nanchong 637002
People's Republic of China
;
_publ_contact_author_email     'helongcwnu@yahoo.com.cn'
_publ_contact_author_fax     ?
_publ_contact_author_phone     ?
_publ_section_title
;
3-(4-Cyanophenyl)-<i>N</i>-phenyloxirane-2-carboxamide
;
loop_
    _publ_author_name
    _publ_author_address
    'Long He'
;
College of Chemistry and Chemical Engineering,
China West Normal University
Nanchong 637002
People's Republic of China
;
data_I
_audit_creation_method     SHELXL-97
_chemical_name_systematic
;
3-(4-Cyanophenyl)-<i>N</i>-phenyloxirane-2-carboxamide
;
_chemical_name_common     ?
_chemical_formula_moiety     'C16 H12 N2 O2'
_chemical_formula_sum     'C16 H12 N2 O2'
_chemical_formula_iupac     'C16 H12 N2 O2'
_chemical_formula_weight     264.28
_chemical_melting_point     ?
_symmetry_cell_setting     monoclinic
_symmetry_space_group_name_H-M     'P 21'
_symmetry_space_group_name_Hall     'P 2yb'
loop_
    _symmetry_equiv_pos_as_xyz
    'x, y, z'
    '-x, y+1/2, -z'
_cell_length_a     5.13320(10)
_cell_length_b     18.0803(6)
_cell_length_c     15.0202(4)
_cell_angle_alpha     90.00
_cell_angle_beta     90.449(2)
_cell_angle_gamma     90.00
_cell_volume     1393.98(7)
_cell_formula_units_Z     4
_cell_measurement_reflns_used     8634
_cell_measurement_theta_min     2.4400
_cell_measurement_theta_max     72.0841
_cell_measurement_temperature     293(2)
_exptl_crystal_description     block
_exptl_crystal_colour     colorless
_exptl_crystal_size_max     0.36
_exptl_crystal_size_mid     0.34
_exptl_crystal_size_min     0.30
_exptl_crystal_density_diffrn     1.259
_exptl_crystal_density_meas     ?
_exptl_crystal_density_method     'not measured'
_exptl_crystal_F_000     552
_exptl_absorpt_coefficient_mu     0.689
_exptl_absorpt_correction_type     multi-scan
_exptl_absorpt_process_details     '(CrysAlis Pro; Oxford Diffraction, 2009)'
_exptl_absorpt_correction_T_min     0.7896
_exptl_absorpt_correction_T_max     0.8200
_exptl_special_details
;
;
_diffrn_ambient_temperature     293(2)
_diffrn_radiation_type     CuK\a
_diffrn_radiation_wavelength     1.54184
_diffrn_radiation_source     'fine-focus sealed tube'
_diffrn_radiation_monochromator     graphite
_diffrn_measurement_device_type     'Oxford Diffraction Gemini S Ultra'
_diffrn_measurement_method     '\w scans'
_diffrn_detector_area_resol_mean     15.9149
_diffrn_reflns_number     14057
_diffrn_reflns_av_R_equivalents     0.0266
_diffrn_reflns_av_sigmaI/netI     0.0158
_diffrn_reflns_theta_min     2.94
_diffrn_reflns_theta_max     73.40
_diffrn_reflns_theta_full     73.40
_diffrn_measured_fraction_theta_max     0.979
_diffrn_measured_fraction_theta_full     0.979
_diffrn_reflns_limit_h_min     -4
_diffrn_reflns_limit_h_max     6
_diffrn_reflns_limit_k_min     -22
_diffrn_reflns_limit_k_max     21
_diffrn_reflns_limit_l_min     -18
_diffrn_reflns_limit_l_max     18
_diffrn_standards_number     0
_diffrn_standards_interval_count     0
_diffrn_standards_interval_time     0
_diffrn_standards_decay_%     ?
_refine_special_details
;
Refinement of <i>F</i>^2^ against ALL reflections. The weighted <i>R</i>-factor
<i>wR</i> and goodness of fit <i>S</i> are based on <i>F</i>^2^, conventional
<i>R</i>-factors <i>R</i> are based on <i>F</i>, with <i>F</i> set to zero for
negative <i>F</i>^2^. The threshold expression of <i>F</i>^2^ >
\s(<i>F</i>^2^) is used only for calculating <i>R</i>-factors(gt) <i>etc</i>.
and is not relevant to the choice of reflections for refinement.
<i>R</i>-factors based on <i>F</i>^2^ are statistically about twice as large
as those based on <i>F</i>, and <i>R</i>- factors based on ALL data will be
even larger.
;
_reflns_number_total     2843
_reflns_number_gt     2534
_reflns_threshold_expression     I>2sigma(I)
_refine_ls_structure_factor_coef     Fsqd
_refine_ls_matrix_type     full
_refine_ls_R_factor_all     0.0884
_refine_ls_R_factor_gt     0.0834
_refine_ls_wR_factor_gt     0.1763
_refine_ls_wR_factor_ref     0.1778
_refine_ls_goodness_of_fit_ref     1.021
_refine_ls_restrained_S_all     1.029
_refine_ls_number_reflns     2843
_refine_ls_number_parameters     322
_refine_ls_number_restraints     13
_refine_ls_hydrogen_treatment     mixed
_refine_ls_weighting_scheme     calc
_refine_ls_weighting_details
         'calc w=1/[\s^2^(Fo^2^)+(0.0190P)^2^+2.8500P] where P=(Fo^2^+2Fc^2^)/3'
_atom_sites_solution_hydrogens     geom
_atom_sites_solution_primary     direct
_atom_sites_solution_secondary     difmap
_refine_ls_shift/su_max     0.000
_refine_ls_shift/su_mean     0.000
_refine_diff_density_max     0.229
_refine_diff_density_min     -0.208
_refine_ls_extinction_method     'SHELXL97 (Sheldrick, 2008)'
_refine_ls_extinction_coef     0.0029(3)
_refine_ls_extinction_expression
                                  'Fc^*^=kFc[1+0.001xFc^2^\l^3^/sin(2\q)]^-1/4^'
loop_
    _atom_type_symbol
    _atom_type_description
    _atom_type_scat_dispersion_real
    _atom_type_scat_dispersion_imag
    _atom_type_scat_source
    'C' 'C' 0.0181 0.0091
                         'International Tables Vol C Tables 4.2.6.8 and 6.1.1.4'
    'H' 'H' 0.0000 0.0000
                         'International Tables Vol C Tables 4.2.6.8 and 6.1.1.4'
    'N' 'N' 0.0311 0.0180
                         'International Tables Vol C Tables 4.2.6.8 and 6.1.1.4'
    'O' 'O' 0.0492 0.0322
                         'International Tables Vol C Tables 4.2.6.8 and 6.1.1.4'
_computing_data_collection     'CrysAlis CCD (Oxford Diffraction, 2008)'
_computing_cell_refinement     'CrysAlis RED (Oxford Diffraction, 2008)'
_computing_data_reduction     'CrysAlis RED (Oxford Diffraction, 2008)'
_computing_structure_solution     'SHELXS97 (Sheldrick, 2008)'
_computing_structure_refinement     'SHELXL97 (Sheldrick, 2008)'
_computing_molecular_graphics     'ORTEP-3 (Farrugia, 1997)'
_computing_publication_material     'SHELXL97 (Sheldrick, 2008)'
loop_
    _atom_site_type_symbol
    _atom_site_label
    _atom_site_fract_x
    _atom_site_fract_y
    _atom_site_fract_z
    _atom_site_U_iso_or_equiv
    _atom_site_adp_type
    _atom_site_calc_flag
    _atom_site_refinement_flags
    _atom_site_occupancy
    _atom_site_disorder_assembly
    _atom_site_disorder_group
    O O2 0.6391(8) 0.2940(3) 1.1787(3) 0.0789(13) Uani d . 1 . .
    O O3 0.9368(8) 0.7460(3) 0.6402(3) 0.0897(15) Uani d . 1 . .
    O O4 0.4072(7) 0.8269(3) 0.5190(3) 0.0903(16) Uani d . 1 . .
    N N3 0.8436(8) 0.8319(3) 0.4904(3) 0.0638(13) Uani d D 1 . .
    C C10 0.7910(7) 0.41180(18) 1.1080(2) 0.0678(16) Uani d G 1 . .
    C C11 0.9688(7) 0.4697(2) 1.1039(3) 0.086(2) Uani d G 1 . .
    H H11 1.0993 0.4738 1.1469 0.103 Uiso calc R 1 . .
    C C12 0.9516(9) 0.5213(2) 1.0355(3) 0.095(2) Uani d G 1 . .
    H H12 1.0705 0.5600 1.0328 0.114 Uiso calc R 1 . .
    C C13 0.7566(11) 0.5150(2) 0.9712(3) 0.084(2) Uani d GDU 1 . .
    C C14 0.5788(9) 0.4571(3) 0.9753(3) 0.090(2) Uani d G 1 . .
    H H14 0.4483 0.4529 0.9323 0.108 Uiso calc R 1 . .
    C C15 0.5960(7) 0.4055(2) 1.0437(3) 0.080(2) Uani d G 1 . .
    H H15 0.4770 0.3668 1.0465 0.095 Uiso calc R 1 . .
    O O1 1.1682(7) 0.2549(3) 1.0279(3) 0.0840(14) Uani d . 1 . .
    N N1 0.7379(8) 0.2356(3) 1.0097(3) 0.0624(12) Uani d D 1 . .
    C C1 0.5444(6) 0.1679(2) 0.8919(2) 0.0757(19) Uani d G 1 . .
    H H1 0.4307 0.1479 0.9333 0.091 Uiso calc R 1 . .
    C C2 0.5285(8) 0.1465(2) 0.8031(2) 0.092(2) Uani d G 1 . .
    H H2 0.4042 0.1121 0.7851 0.111 Uiso calc R 1 . .
    C C3 0.6986(9) 0.1765(3) 0.7412(2) 0.090(2) Uani d GU 1 . .
    H H3 0.6879 0.1621 0.6819 0.108 Uiso calc R 1 . .
    C C5 0.8845(8) 0.2279(3) 0.7681(2) 0.106(3) Uani d GU 1 . .
    H H5 0.9982 0.2479 0.7267 0.128 Uiso calc R 1 . .
    C C4 0.9004(8) 0.2493(3) 0.8568(3) 0.090(2) Uani d G 1 . .
    H H4 1.0248 0.2837 0.8748 0.108 Uiso calc R 1 . .
    C C6 0.7304(7) 0.2194(2) 0.9187(2) 0.0599(15) Uani d G 1 . .
    C C23 0.6321(11) 0.8126(4) 0.5387(4) 0.0669(16) Uani d . 1 . .
    C C7 0.9480(10) 0.2563(4) 1.0554(4) 0.0646(15) Uani d . 1 . .
    C C9 0.8289(13) 0.3528(3) 1.1764(4) 0.078(2) Uani d D 1 . .
    H H9 0.8946 0.3695 1.2344 0.093 Uiso calc R 1 . .
    C C8 0.8993(12) 0.2764(3) 1.1510(4) 0.0728(18) Uani d D 1 . .
    H H8 1.0050 0.2495 1.1949 0.087 Uiso calc R 1 . .
    C C25 0.6995(13) 0.7002(3) 0.6400(4) 0.0759(19) Uani d D 1 . .
    H H25 0.6463 0.6826 0.6989 0.091 Uiso calc R 1 . .
    C C24 0.6896(12) 0.7803(4) 0.6287(4) 0.077(2) Uani d D 1 . .
    H H24 0.6255 0.8085 0.6798 0.092 Uiso calc R 1 . .
    C C32 0.5095(19) 0.4971(4) 0.3637(5) 0.112(3) Uani d DU 1 . .
    C C31 0.7737(7) 0.5940(2) 0.4233(2) 0.086(2) Uani d G 1 . .
    H H31 0.8760 0.5939 0.3725 0.104 Uiso calc R 1 . .
    C C26 0.8234(7) 0.6446(2) 0.4910(3) 0.0772(19) Uani d G 1 . .
    H H26 0.9591 0.6784 0.4855 0.093 Uiso calc R 1 . .
    C C30 0.6705(9) 0.6448(3) 0.5670(2) 0.0753(19) Uani d G 1 . .
    C C27 0.4677(9) 0.5943(3) 0.5752(3) 0.086(2) Uani d G 1 . .
    H H27 0.3654 0.5944 0.6260 0.104 Uiso calc R 1 . .
    C C29 0.4180(8) 0.5438(3) 0.5075(3) 0.099(2) Uani d GU 1 . .
    H H29 0.2823 0.5100 0.5130 0.118 Uiso calc R 1 . .
    C C28 0.5709(9) 0.5436(2) 0.4316(3) 0.085(2) Uani d GDU 1 . .
    C C17 0.6504(6) 0.8529(2) 0.3446(2) 0.0733(19) Uani d G 1 . .
    H H17 0.5233 0.8178 0.3569 0.088 Uiso calc R 1 . .
    C C22 0.8404(7) 0.8694(2) 0.40799(19) 0.0563(14) Uani d G 1 . .
    C C18 1.0305(7) 0.9219(2) 0.3896(3) 0.0715(18) Uani d G 1 . .
    H H18 1.1576 0.9329 0.4321 0.086 Uiso calc R 1 . .
    C C19 1.0306(8) 0.9579(2) 0.3079(3) 0.089(2) Uani d G 1 . .
    H H19 1.1578 0.9930 0.2956 0.107 Uiso calc R 1 . .
    C C20 0.8407(9) 0.9414(3) 0.2444(2) 0.102(3) Uani d G 1 . .
    H H20 0.8407 0.9655 0.1897 0.122 Uiso calc R 1 . .
    C C21 0.6506(7) 0.8889(3) 0.2628(2) 0.100(3) Uani d G 1 . .
    H H21 0.5235 0.8779 0.2204 0.120 Uiso calc R 1 . .
    C C16 0.736(2) 0.5652(4) 0.9039(5) 0.131(4) Uani d DU 1 . .
    N N4 0.451(2) 0.4589(5) 0.3060(6) 0.147(3) Uani d U 1 . .
    N N2 0.723(3) 0.6062(5) 0.8458(6) 0.184(5) Uani d . 1 . .
    H H6 0.598(6) 0.261(3) 1.028(3) 0.071(18) Uiso d D 1 . .
    H H22 1.001(5) 0.833(3) 0.515(3) 0.058(15) Uiso d D 1 . .
loop_
    _atom_site_aniso_label
    _atom_site_aniso_U_11
    _atom_site_aniso_U_22
    _atom_site_aniso_U_33
    _atom_site_aniso_U_12
    _atom_site_aniso_U_13
    _atom_site_aniso_U_23
    O2 0.079(3) 0.099(3) 0.058(2) -0.004(3) 0.0072(19) 0.001(2)
    O3 0.084(3) 0.123(4) 0.062(2) -0.001(3) -0.016(2) 0.011(3)
    O4 0.051(2) 0.139(4) 0.081(3) 0.003(3) -0.0005(19) 0.030(3)
    N3 0.047(2) 0.091(3) 0.054(2) 0.005(2) -0.0022(19) 0.010(2)
    C10 0.073(3) 0.069(4) 0.062(3) 0.007(3) -0.001(3) -0.014(3)
    C11 0.080(4) 0.085(5) 0.094(5) -0.013(4) -0.012(4) -0.016(4)
    C12 0.115(6) 0.071(4) 0.100(5) -0.013(4) -0.003(5) -0.003(4)
    C13 0.106(5) 0.070(4) 0.078(4) 0.008(4) 0.008(4) -0.004(3)
    C14 0.128(6) 0.066(4) 0.075(4) 0.016(4) -0.025(4) -0.009(3)
    C15 0.087(4) 0.081(4) 0.071(4) 0.009(4) -0.016(3) -0.009(4)
    O1 0.0504(19) 0.129(4) 0.072(2) -0.011(2) -0.0029(18) -0.015(3)
    N1 0.050(2) 0.079(3) 0.059(2) 0.001(2) 0.0008(19) -0.005(2)
    C1 0.065(3) 0.089(4) 0.074(4) -0.011(3) 0.004(3) -0.021(4)
    C2 0.095(5) 0.100(5) 0.083(4) -0.012(4) -0.008(4) -0.032(4)
    C3 0.089(4) 0.115(6) 0.065(4) -0.006(4) 0.002(3) -0.020(4)
    C5 0.099(5) 0.165(8) 0.055(3) -0.029(5) -0.001(3) 0.013(5)
    C4 0.079(4) 0.128(6) 0.062(3) -0.032(4) -0.002(3) 0.005(4)
    C6 0.048(2) 0.070(4) 0.062(3) 0.005(3) 0.002(2) 0.004(3)
    C23 0.058(3) 0.078(4) 0.066(3) -0.006(3) -0.004(3) 0.008(3)
    C7 0.048(3) 0.069(3) 0.076(3) 0.005(3) -0.011(2) 0.000(3)
    C9 0.084(4) 0.100(5) 0.050(3) 0.003(4) -0.003(3) -0.001(3)
    C8 0.070(3) 0.096(5) 0.052(3) 0.009(3) -0.010(3) 0.003(3)
    C25 0.080(4) 0.091(5) 0.057(3) -0.012(4) -0.001(3) 0.019(3)
    C24 0.070(3) 0.113(5) 0.048(3) 0.013(4) 0.002(3) 0.011(3)
    C32 0.159(8) 0.061(4) 0.116(5) -0.003(5) -0.014(6) 0.004(4)
    C31 0.087(4) 0.091(5) 0.082(5) 0.003(4) 0.011(4) -0.001(4)
    C26 0.077(4) 0.087(5) 0.067(4) 0.004(4) 0.006(3) 0.011(4)
    C30 0.077(4) 0.090(5) 0.058(3) 0.002(4) -0.011(3) 0.018(3)
    C27 0.098(5) 0.080(4) 0.082(4) -0.004(4) 0.014(4) 0.026(4)
    C29 0.103(5) 0.076(5) 0.116(5) -0.012(4) 0.004(4) 0.020(4)
    C28 0.109(5) 0.067(4) 0.080(4) 0.016(4) -0.009(3) 0.018(3)
    C17 0.065(3) 0.100(5) 0.055(3) -0.008(3) -0.004(3) 0.000(3)
    C22 0.051(3) 0.069(3) 0.049(3) 0.009(3) 0.004(2) -0.001(2)
    C18 0.060(3) 0.089(4) 0.066(3) -0.005(3) -0.002(3) 0.003(3)
    C19 0.071(4) 0.105(5) 0.091(5) -0.009(4) 0.007(3) 0.034(4)
    C20 0.081(4) 0.160(8) 0.066(4) 0.022(5) 0.009(3) 0.039(5)
    C21 0.075(4) 0.165(8) 0.059(4) 0.009(5) -0.015(3) 0.020(5)
    C16 0.219(10) 0.093(6) 0.082(5) 0.028(7) 0.018(6) 0.008(4)
    N4 0.215(9) 0.093(5) 0.134(6) -0.017(6) -0.018(6) -0.008(4)
    N2 0.358(15) 0.095(6) 0.100(6) -0.006(9) -0.011(8) 0.019(5)
_geom_special_details
;
All e.s.d.'s (except the e.s.d. in the dihedral angle between two l.s. planes)
are estimated using the full covariance matrix. The cell e.s.d.'s are taken
into account individually in the estimation of e.s.d.'s in distances, angles
and torsion angles; correlations between e.s.d.'s in cell parameters are only
used when they are defined by crystal symmetry. An approximate (isotropic)
treatment of cell e.s.d.'s is used for estimating e.s.d.'s involving l.s.
planes.
;
loop_
    _geom_bond_atom_site_label_1
    _geom_bond_atom_site_label_2
    _geom_bond_site_symmetry_2
    _geom_bond_distance
    _geom_bond_publ_flag
    O2 C8 . 1.437(7) ?
    O2 C9 . 1.442(8) ?
    O3 C24 . 1.421(7) ?
    O3 C25 . 1.473(8) ?
    O4 C23 . 1.218(7) ?
    N3 C23 . 1.356(7) ?
    N3 C22 . 1.412(5) ?
    N3 H22 . 0.88(2) ?
    C10 C11 . 1.3900 ?
    C10 C15 . 1.3900 ?
    C10 C9 . 1.493(7) ?
    C11 C12 . 1.3900 ?
    C11 H11 . 0.9300 ?
    C12 C13 . 1.3900 ?
    C12 H12 . 0.9300 ?
    C13 C16 . 1.362(7) ?
    C13 C14 . 1.3900 ?
    C14 C15 . 1.3900 ?
    C14 H14 . 0.9300 ?
    C15 H15 . 0.9300 ?
    O1 C7 . 1.207(6) ?
    N1 C7 . 1.328(7) ?
    N1 C6 . 1.398(5) ?
    N1 H6 . 0.90(3) ?
    C1 C2 . 1.3900 ?
    C1 C6 . 1.3900 ?
    C1 H1 . 0.9300 ?
    C2 C3 . 1.3900 ?
    C2 H2 . 0.9300 ?
    C3 C5 . 1.3900 ?
    C3 H3 . 0.9300 ?
    C5 C4 . 1.3900 ?
    C5 H5 . 0.9300 ?
    C4 C6 . 1.3900 ?
    C4 H4 . 0.9300 ?
    C23 C24 . 1.501(8) ?
    C7 C8 . 1.504(8) ?
    C9 C8 . 1.477(7) ?
    C9 H9 . 0.9800 ?
    C8 H8 . 0.9800 ?
    C25 C24 . 1.459(8) ?
    C25 C30 . 1.493(7) ?
    C25 H25 . 0.9800 ?
    C24 H24 . 0.9800 ?
    C32 N4 . 1.147(10) ?
    C32 C28 . 1.356(7) ?
    C31 C26 . 1.3900 ?
    C31 C28 . 1.3900 ?
    C31 H31 . 0.9300 ?
    C26 C30 . 1.3900 ?
    C26 H26 . 0.9300 ?
    C30 C27 . 1.3900 ?
    C27 C29 . 1.3900 ?
    C27 H27 . 0.9300 ?
    C29 C28 . 1.3900 ?
    C29 H29 . 0.9300 ?
    C17 C22 . 1.3900 ?
    C17 C21 . 1.3900 ?
    C17 H17 . 0.9300 ?
    C22 C18 . 1.3900 ?
    C18 C19 . 1.3900 ?
    C18 H18 . 0.9300 ?
    C19 C20 . 1.3900 ?
    C19 H19 . 0.9300 ?
    C20 C21 . 1.3900 ?
    C20 H20 . 0.9300 ?
    C21 H21 . 0.9300 ?
    C16 N2 . 1.147(10) ?
loop_
    _geom_angle_atom_site_label_1
    _geom_angle_atom_site_label_2
    _geom_angle_atom_site_label_3
    _geom_angle_site_symmetry_1
    _geom_angle_site_symmetry_3
    _geom_angle
    _geom_angle_publ_flag
    C8 O2 C9 . . 61.7(4) ?
    C24 O3 C25 . . 60.5(4) ?
    C23 N3 C22 . . 126.1(4) ?
    C23 N3 H22 . . 121(3) ?
    C22 N3 H22 . . 111(3) ?
    C11 C10 C15 . . 120.0 ?
    C11 C10 C9 . . 119.1(3) ?
    C15 C10 C9 . . 120.6(3) ?
    C10 C11 C12 . . 120.0 ?
    C10 C11 H11 . . 120.0 ?
    C12 C11 H11 . . 120.0 ?
    C13 C12 C11 . . 120.0 ?
    C13 C12 H12 . . 120.0 ?
    C11 C12 H12 . . 120.0 ?
    C16 C13 C14 . . 119.2(6) ?
    C16 C13 C12 . . 120.8(6) ?
    C14 C13 C12 . . 120.0 ?
    C15 C14 C13 . . 120.0 ?
    C15 C14 H14 . . 120.0 ?
    C13 C14 H14 . . 120.0 ?
    C14 C15 C10 . . 120.0 ?
    C14 C15 H15 . . 120.0 ?
    C10 C15 H15 . . 120.0 ?
    C7 N1 C6 . . 125.5(4) ?
    C7 N1 H6 . . 110(3) ?
    C6 N1 H6 . . 113(3) ?
    C2 C1 C6 . . 120.0 ?
    C2 C1 H1 . . 120.0 ?
    C6 C1 H1 . . 120.0 ?
    C1 C2 C3 . . 120.0 ?
    C1 C2 H2 . . 120.0 ?
    C3 C2 H2 . . 120.0 ?
    C5 C3 C2 . . 120.0 ?
    C5 C3 H3 . . 120.0 ?
    C2 C3 H3 . . 120.0 ?
    C3 C5 C4 . . 120.0 ?
    C3 C5 H5 . . 120.0 ?
    C4 C5 H5 . . 120.0 ?
    C6 C4 C5 . . 120.0 ?
    C6 C4 H4 . . 120.0 ?
    C5 C4 H4 . . 120.0 ?
    C4 C6 C1 . . 120.0 ?
    C4 C6 N1 . . 124.0(3) ?
    C1 C6 N1 . . 116.0(3) ?
    O4 C23 N3 . . 125.2(6) ?
    O4 C23 C24 . . 118.8(5) ?
    N3 C23 C24 . . 115.4(5) ?
    O1 C7 N1 . . 125.2(5) ?
    O1 C7 C8 . . 119.7(5) ?
    N1 C7 C8 . . 114.9(5) ?
    O2 C9 C8 . . 59.0(4) ?
    O2 C9 C10 . . 117.3(5) ?
    C8 C9 C10 . . 121.4(5) ?
    O2 C9 H9 . . 115.7 ?
    C8 C9 H9 . . 115.7 ?
    C10 C9 H9 . . 115.7 ?
    O2 C8 C9 . . 59.3(4) ?
    O2 C8 C7 . . 119.4(5) ?
    C9 C8 C7 . . 121.0(5) ?
    O2 C8 H8 . . 115.2 ?
    C9 C8 H8 . . 115.2 ?
    C7 C8 H8 . . 115.2 ?
    C24 C25 O3 . . 58.0(4) ?
    C24 C25 C30 . . 125.3(5) ?
    O3 C25 C30 . . 117.2(5) ?
    C24 C25 H25 . . 114.7 ?
    O3 C25 H25 . . 114.7 ?
    C30 C25 H25 . . 114.7 ?
    O3 C24 C25 . . 61.5(4) ?
    O3 C24 C23 . . 116.6(5) ?
    C25 C24 C23 . . 119.9(6) ?
    O3 C24 H24 . . 115.9 ?
    C25 C24 H24 . . 115.9 ?
    C23 C24 H24 . . 115.9 ?
    N4 C32 C28 . . 178.0(11) ?
    C26 C31 C28 . . 120.0 ?
    C26 C31 H31 . . 120.0 ?
    C28 C31 H31 . . 120.0 ?
    C31 C26 C30 . . 120.0 ?
    C31 C26 H26 . . 120.0 ?
    C30 C26 H26 . . 120.0 ?
    C26 C30 C27 . . 120.0 ?
    C26 C30 C25 . . 123.4(4) ?
    C27 C30 C25 . . 116.5(4) ?
    C29 C27 C30 . . 120.0 ?
    C29 C27 H27 . . 120.0 ?
    C30 C27 H27 . . 120.0 ?
    C27 C29 C28 . . 120.0 ?
    C27 C29 H29 . . 120.0 ?
    C28 C29 H29 . . 120.0 ?
    C32 C28 C29 . . 119.2(5) ?
    C32 C28 C31 . . 120.6(5) ?
    C29 C28 C31 . . 120.0 ?
    C22 C17 C21 . . 120.0 ?
    C22 C17 H17 . . 120.0 ?
    C21 C17 H17 . . 120.0 ?
    C18 C22 C17 . . 120.0 ?
    C18 C22 N3 . . 119.9(3) ?
    C17 C22 N3 . . 120.1(3) ?
    C19 C18 C22 . . 120.0 ?
    C19 C18 H18 . . 120.0 ?
    C22 C18 H18 . . 120.0 ?
    C20 C19 C18 . . 120.0 ?
    C20 C19 H19 . . 120.0 ?
    C18 C19 H19 . . 120.0 ?
    C19 C20 C21 . . 120.0 ?
    C19 C20 H20 . . 120.0 ?
    C21 C20 H20 . . 120.0 ?
    C20 C21 C17 . . 120.0 ?
    C20 C21 H21 . . 120.0 ?
    C17 C21 H21 . . 120.0 ?
    N2 C16 C13 . . 178.2(11) ?
loop_
    _geom_torsion_atom_site_label_1
    _geom_torsion_atom_site_label_2
    _geom_torsion_atom_site_label_3
    _geom_torsion_atom_site_label_4
    _geom_torsion_site_symmetry_1
    _geom_torsion_site_symmetry_2
    _geom_torsion_site_symmetry_3
    _geom_torsion_site_symmetry_4
    _geom_torsion
    _geom_torsion_publ_flag
    C15 C10 C11 C12 . . . . 0.0 ?
    C9 C10 C11 C12 . . . . 173.8(4) ?
    C10 C11 C12 C13 . . . . 0.0 ?
    C11 C12 C13 C16 . . . . 179.8(6) ?
    C11 C12 C13 C14 . . . . 0.0 ?
    C16 C13 C14 C15 . . . . -179.8(6) ?
    C12 C13 C14 C15 . . . . 0.0 ?
    C13 C14 C15 C10 . . . . 0.0 ?
    C11 C10 C15 C14 . . . . 0.0 ?
    C9 C10 C15 C14 . . . . -173.7(4) ?
    C6 C1 C2 C3 . . . . 0.0 ?
    C1 C2 C3 C5 . . . . 0.0 ?
    C2 C3 C5 C4 . . . . 0.0 ?
    C3 C5 C4 C6 . . . . 0.0 ?
    C5 C4 C6 C1 . . . . 0.0 ?
    C5 C4 C6 N1 . . . . 177.7(4) ?
    C2 C1 C6 C4 . . . . 0.0 ?
    C2 C1 C6 N1 . . . . -177.8(4) ?
    C7 N1 C6 C4 . . . . -27.2(7) ?
    C7 N1 C6 C1 . . . . 150.6(5) ?
    C22 N3 C23 O4 . . . . -2.3(10) ?
    C22 N3 C23 C24 . . . . -173.7(5) ?
    C6 N1 C7 O1 . . . . -10.1(10) ?
    C6 N1 C7 C8 . . . . 175.3(5) ?
    C8 O2 C9 C10 . . . . 111.9(5) ?
    C11 C10 C9 O2 . . . . 179.7(4) ?
    C15 C10 C9 O2 . . . . -6.5(6) ?
    C11 C10 C9 C8 . . . . -111.7(5) ?
    C15 C10 C9 C8 . . . . 62.1(7) ?
    C9 O2 C8 C7 . . . . -110.7(6) ?
    C10 C9 C8 O2 . . . . -105.1(6) ?
    O2 C9 C8 C7 . . . . 108.0(6) ?
    C10 C9 C8 C7 . . . . 2.9(9) ?
    O1 C7 C8 O2 . . . . 166.4(6) ?
    N1 C7 C8 O2 . . . . -18.7(8) ?
    O1 C7 C8 C9 . . . . 96.6(8) ?
    N1 C7 C8 C9 . . . . -88.5(7) ?
    C24 O3 C25 C30 . . . . 116.4(6) ?
    C25 O3 C24 C23 . . . . -111.2(6) ?
    C30 C25 C24 O3 . . . . -102.6(7) ?
    O3 C25 C24 C23 . . . . 106.0(6) ?
    C30 C25 C24 C23 . . . . 3.5(10) ?
    O4 C23 C24 O3 . . . . 163.3(6) ?
    N3 C23 C24 O3 . . . . -24.7(9) ?
    O4 C23 C24 C25 . . . . 92.4(8) ?
    N3 C23 C24 C25 . . . . -95.6(7) ?
    C28 C31 C26 C30 . . . . 0.0 ?
    C31 C26 C30 C27 . . . . 0.0 ?
    C31 C26 C30 C25 . . . . -175.9(4) ?
    C24 C25 C30 C26 . . . . 54.8(8) ?
    O3 C25 C30 C26 . . . . -13.7(7) ?
    C24 C25 C30 C27 . . . . -121.2(6) ?
    O3 C25 C30 C27 . . . . 170.3(4) ?
    C26 C30 C27 C29 . . . . 0.0 ?
    C25 C30 C27 C29 . . . . 176.2(4) ?
    C30 C27 C29 C28 . . . . 0.0 ?
    N4 C32 C28 C29 . . . .  7E1(3)
                                  ?
    N4 C32 C28 C31 . . . .  -11E1(3)
                                    ?
    C27 C29 C28 C32 . . . . -175.8(5) ?
    C27 C29 C28 C31 . . . . 0.0 ?
    C26 C31 C28 C32 . . . . 175.8(6) ?
    C26 C31 C28 C29 . . . . 0.0 ?
    C21 C17 C22 C18 . . . . 0.0 ?
    C21 C17 C22 N3 . . . . -178.8(4) ?
    C23 N3 C22 C18 . . . . 142.3(5) ?
    C23 N3 C22 C17 . . . . -38.9(7) ?
    C17 C22 C18 C19 . . . . 0.0 ?
    N3 C22 C18 C19 . . . . 178.8(4) ?
    C22 C18 C19 C20 . . . . 0.0 ?
    C18 C19 C20 C21 . . . . 0.0 ?
    C19 C20 C21 C17 . . . . 0.0 ?
    C22 C17 C21 C20 . . . . 0.0 ?
    C14 C13 C16 N2 . . . .  -8E1(4)
                                   ?
    C12 C13 C16 N2 . . . . 10E1(4)
                                  ?
loop_
    _geom_hbond_atom_site_label_D
    _geom_hbond_atom_site_label_H
    _geom_hbond_atom_site_label_A
    _geom_hbond_site_symmetry_A
    _geom_hbond_distance_DH
    _geom_hbond_distance_HA
    _geom_hbond_distance_DA
    _geom_hbond_angle_DHA
    N1 H6 O1 1_455 0.90(4) 2.21(3) 2.960(6) 141(4)
    N3 H22 O4 1_655 0.89(3) 2.09(3) 2.923(5) 157(4)
    C8 H8 O3 2_747 0.98 2.49 3.287(8) 137.9
    C15 H15 O1 1_455 0.93 2.58 3.505(6) 170.6
    C24 H24 O2 2_657 0.98 2.54 3.370(7) 141.7
