# Supplementary material for: 3-(4-Cyano­phen­yl)-N-phenyl­oxirane-2-carboxamide
Source: Acta Crystallogr Sect E Struct Rep Online. 2010 Oct 30;66(Pt 11):o2959. doi: 10.1107/S1600536810043059 (PMC3009054; doi:10.1107/S1600536810043059)
Supplement: Supplementary file 2 [file e-66-o2959-Isup2.hkl]

# 
# h,k,l, Fc-squared, Fo-squared, sigma(Fo-squared) and status flag 
# 
data_I
_shelx_title ' 091111 in P2(1)' 
_shelx_refln_list_code          4 
_shelx_F_calc_maximum       95.63 
_exptl_crystal_F_000       552.00 
_reflns_d_resolution_high  0.8044 
 
loop_ 
 _symmetry_equiv_pos_as_xyz 
 'x, y, z' 
 '-x, y+1/2, -z' 
 
_cell_length_a     5.1332 
_cell_length_b    18.0803 
_cell_length_c    15.0202 
_cell_angle_alpha  90.000 
_cell_angle_beta   90.449 
_cell_angle_gamma  90.000 
 
_shelx_F_squared_multiplier     1.000 
 
loop_ 
 _refln_index_h 
 _refln_index_k 
 _refln_index_l 
 _refln_F_squared_calc 
 _refln_F_squared_meas 
 _refln_F_squared_sigma 
 _refln_observed_status 
   1   0   0      280.17      264.74      3.03 o 
   2   0   0        6.85        1.03      0.27 o 
   3   0   0        3.90        3.41      0.47 o 
   4   0   0       40.24       42.19      1.76 o 
   5   0   0        7.14        6.53      0.62 o 
   6   0   0        3.02        3.52      0.55 o 
   1   1   0     1252.22     1166.30      4.45 o 
   2   1   0      149.61      159.85      2.56 o 
   3   1   0      124.19      122.67      2.43 o 
   4   1   0        7.95        5.39      0.52 o 
   5   1   0      157.31      185.51      3.60 o 
   6   1   0        9.98       14.67      0.56 o 
   0   2   0     2731.60     2775.40     47.57 o 
   1   2   0     1406.97     1309.81      4.30 o 
   2   2   0      913.27      904.46     13.59 o 
   3   2   0       45.68       39.00      0.71 o 
   4   2   0      250.60      238.34      2.11 o 
   5   2   0       69.64       85.19      1.85 o 
   6   2   0        5.35        6.46      0.48 o 
   1   3   0     2001.15     1942.83      5.02 o 
   2   3   0       13.56        9.78      0.33 o 
   3   3   0       45.73       42.51      0.92 o 
   4   3   0       26.38       33.02      0.68 o 
   5   3   0        1.76        4.40      0.49 o 
   6   3   0        3.35        5.83      0.58 o 
   0   4   0     1128.57      997.61     16.76 o 
   1   4   0     2781.13     2790.20      9.34 o 
   2   4   0      280.87      302.19      2.81 o 
   3   4   0       94.51       70.03      1.65 o 
   4   4   0      165.09      149.25      1.93 o 
   5   4   0       26.22       30.52      1.20 o 
   6   4   0        9.50       18.21      1.59 o 
   1   5   0      805.64      824.98      4.66 o 
   2   5   0       43.49       36.43      0.62 o 
   3   5   0      139.79      142.45      3.24 o 
   4   5   0       61.86       62.97      1.11 o 
   5   5   0        1.75        1.86      0.44 o 
   6   5   0        1.80        1.76      0.47 o 
   0   6   0      682.77      688.88      7.81 o 
   1   6   0     1597.34     1530.73      7.97 o 
   2   6   0      311.23      289.19      4.55 o 
   3   6   0        5.98        9.39      0.72 o 
   4   6   0       19.43       18.75      0.48 o 
   5   6   0        3.92        2.77      0.48 o 
   6   6   0        5.22        8.41      0.78 o 
   1   7   0       10.54       15.89      0.49 o 
   2   7   0       78.42       77.07      1.65 o 
   3   7   0       73.87       70.06      3.64 o 
   4   7   0        5.79        3.48      0.35 o 
   5   7   0        1.12        0.48      0.42 o 
   0   8   0      127.87      105.52      2.27 o 
   1   8   0      714.69      820.17      7.05 o 
   2   8   0       17.64       19.65      1.04 o 
   3   8   0       60.91       67.38      2.34 o 
   4   8   0        6.60        6.42      0.42 o 
   5   8   0        4.56        4.48      0.48 o 
   1   9   0       86.86      108.46      2.96 o 
   2   9   0       11.22       12.50      0.93 o 
   3   9   0       18.23       19.38      1.70 o 
   4   9   0       11.93        9.47      0.48 o 
   5   9   0        9.67        7.93      0.55 o 
   0  10   0      436.33      433.44     12.28 o 
   1  10   0      177.58      176.08      3.95 o 
   2  10   0      108.06      104.74      5.28 o 
   3  10   0       37.66       44.98      1.16 o 
   4  10   0        8.03        7.03      0.46 o 
   5  10   0        4.57        3.23      0.36 o 
   1  11   0       95.93      117.47      3.85 o 
   2  11   0        3.22        2.18      2.93 o 
   3  11   0       30.39       31.51      0.76 o 
   4  11   0        3.43        3.89      0.50 o 
   5  11   0        8.17        5.70      0.43 o 
   0  12   0       38.70       44.81      2.85 o 
   1  12   0      129.03      115.78      3.51 o 
   2  12   0        0.18        2.32      3.73 o 
   3  12   0       35.64       32.72      1.10 o 
   4  12   0        3.21        2.35      0.45 o 
   5  12   0        1.23        0.65      0.31 o 
   1  13   0        1.75       -0.76      2.11 o 
   2  13   0       32.59       28.80      0.82 o 
   3  13   0        5.01        2.70      0.47 o 
   4  13   0        0.56        0.17      0.45 o 
   5  13   0        2.04        1.15      0.38 o 
   0  14   0       59.32       49.69      3.43 o 
   1  14   0        4.16        2.77      0.64 o 
   2  14   0       52.11       54.19      1.04 o 
   3  14   0        1.02        0.03      0.38 o 
   4  14   0        4.19        2.22      0.39 o 
   1  15   0        7.91        8.10      0.69 o 
   2  15   0        5.66        4.70      0.71 o 
   3  15   0        7.67        7.78      0.66 o 
   4  15   0        2.38        2.33      0.41 o 
   0  16   0       29.38       35.12      1.99 o 
   1  16   0        8.46        8.68      0.71 o 
   2  16   0        0.88        1.06      0.61 o 
   3  16   0        0.13        0.23      0.54 o 
   4  16   0        1.99        1.14      0.35 o 
   1  17   0       47.39       49.89      1.15 o 
   2  17   0        3.00        2.21      0.51 o 
   3  17   0        0.74        0.19      0.44 o 
   4  17   0        0.91        0.46      0.25 o 
   0  18   0        5.96        3.15      0.94 o 
   1  18   0       13.91       20.19      0.67 o 
   2  18   0        2.14        1.79      0.43 o 
   3  18   0        3.03        2.86      0.34 o 
   1  19   0        1.35        1.29      0.40 o 
   2  19   0        2.97        2.56      0.39 o 
   3  19   0        1.11        0.40      0.26 o 
   0  20   0       11.93       12.43      0.79 o 
   1  20   0       12.39       13.20      0.55 o 
   2  20   0        0.78        0.26      0.30 o 
   1  21   0        3.40        3.24      0.41 o 
   2  21   0        0.15        0.44      0.36 o 
   0  22   0        8.40        5.38      0.87 o 
   1  22   0        7.16        3.90      0.44 o 
  -6   0   1       26.48       35.60      1.26 o 
  -5   0   1        6.61       12.64      0.99 o 
  -4   0   1      304.86      274.34      7.69 o 
  -3   0   1       49.36       37.66      1.08 o 
  -2   0   1      139.30      181.68      2.71 o 
  -1   0   1     1764.51     1626.33      9.04 o 
   0   0   1        8.48        8.61      0.38 o 
   1   0   1     1067.64     1099.22      6.09 o 
   2   0   1       69.88       80.71      1.15 o 
   3   0   1        4.05        4.27      0.54 o 
   4   0   1        0.57        1.14      1.00 o 
   5   0   1       59.39       61.07      1.33 o 
   6   0   1        0.89        1.71      0.74 o 
  -6   1   1        2.41        3.55      0.41 o 
  -5   1   1        7.18        4.78      0.52 o 
  -4   1   1       34.66       41.23      1.90 o 
  -3   1   1       67.21       78.65      4.67 o 
  -2   1   1       46.06       81.42      2.33 o 
  -1   1   1     6012.05     6270.43     23.44 o 
   0   1   1       85.97       92.57      1.47 o 
   1   1   1     8166.58     7888.01     57.90 o 
   2   1   1      262.43      233.96      2.58 o 
   3   1   1      146.18      175.20      2.01 o 
   4   1   1      123.43      113.59      1.69 o 
   5   1   1        2.96        2.90      0.38 o 
   6   1   1        3.54        5.76      0.59 o 
  -6   2   1        8.85        8.47      0.60 o 
  -5   2   1       12.04       17.87      0.72 o 
  -4   2   1       39.06       38.58      0.82 o 
  -3   2   1      143.83      145.82      2.47 o 
  -2   2   1      132.30      146.82      1.61 o 
  -1   2   1     5137.43     4944.90     26.86 o 
   0   2   1      110.72       87.74      1.23 o 
   1   2   1     3447.80     3792.54     10.14 o 
   2   2   1      161.96      142.62      2.37 o 
   3   2   1      103.90      115.83      2.29 o 
   4   2   1       12.29       12.38      1.00 o 
   5   2   1       19.14       18.08      0.61 o 
   6   2   1        1.30        2.68      0.52 o 
  -6   3   1        0.64        0.66      0.49 o 
  -5   3   1       84.99      101.13      2.18 o 
  -4   3   1      134.94      173.93      6.83 o 
  -3   3   1      164.46      165.11      1.90 o 
  -2   3   1       63.43      106.98      3.01 o 
  -1   3   1      714.59      649.75      4.01 o 
   0   3   1     1526.20     1338.89     13.73 o 
   1   3   1      473.58      513.33      4.41 o 
   2   3   1      316.22      278.67      2.28 o 
   3   3   1       62.62       74.22      1.15 o 
   4   3   1      301.15      314.59      2.23 o 
   5   3   1       66.55       86.87      3.13 o 
   6   3   1        5.06        6.61      0.58 o 
  -6   4   1        2.89        5.77      0.56 o 
  -5   4   1       27.57       36.56      1.12 o 
  -4   4   1        3.46        4.83      1.27 o 
  -3   4   1        7.09       14.52      3.62 o 
  -2   4   1       94.01      230.25      3.23 o 
  -1   4   1     5302.01     5086.26     11.38 o 
   0   4   1     7286.43     7484.74     18.40 o 
   1   4   1     5092.75     5167.02     14.33 o 
   2   4   1      977.78      833.17     10.94 o 
   3   4   1      208.71      193.93      1.67 o 
   4   4   1       36.40       38.07      0.55 o 
   5   4   1       10.61        8.34      0.68 o 
   6   4   1        1.08        1.75      0.48 o 
  -6   5   1        6.00        6.13      0.54 o 
  -5   5   1       45.58       60.57      0.99 o 
  -4   5   1       76.42       71.47      1.09 o 
  -3   5   1       98.73      121.95      1.48 o 
  -2   5   1      274.95      294.08      2.65 o 
  -1   5   1     1755.96     1549.54      8.02 o 
   0   5   1     3521.85     3556.39     12.80 o 
   1   5   1      287.70      521.98      2.73 o 
   2   5   1      327.31      324.78      2.71 o 
   3   5   1       27.71       34.27      1.17 o 
   4   5   1      106.99      101.84      0.92 o 
   5   5   1       73.61       98.28      1.78 o 
   6   5   1        1.36        0.67      0.64 o 
  -6   6   1        2.38        2.38      0.67 o 
  -5   6   1        1.68        3.69      0.51 o 
  -4   6   1       73.70       64.31      1.24 o 
  -3   6   1        0.76        3.45      1.64 o 
  -2   6   1      100.42      309.16      8.79 o 
  -1   6   1       55.28       37.80      0.66 o 
   0   6   1     2298.03     2105.40     14.96 o 
   1   6   1       31.60       31.87      0.69 o 
   2   6   1     1331.08     1244.79     18.08 o 
   3   6   1       87.57       66.14      1.36 o 
   4   6   1       99.72       94.47      1.04 o 
   5   6   1       10.23       11.73      0.55 o 
   6   6   1        0.21        0.02      0.58 o 
  -5   7   1       20.54       19.85      0.77 o 
  -4   7   1       89.71       86.08      1.12 o 
  -3   7   1      172.60      138.89      2.95 o 
  -2   7   1      678.83      649.12      8.33 o 
  -1   7   1      210.11      154.65      1.42 o 
   0   7   1       87.19      102.54      1.65 o 
   1   7   1        5.64       42.97      1.40 o 
   2   7   1        9.15      156.63      9.68 o 
   3   7   1        1.62       13.04      3.09 o 
   4   7   1        9.59       13.72      1.02 o 
   5   7   1       24.59       21.51      0.76 o 
  -5   8   1        2.61        2.99      0.55 o 
  -4   8   1       31.65       29.26      0.64 o 
  -3   8   1       97.56      106.21      2.42 o 
  -2   8   1       61.38       63.73      1.27 o 
  -1   8   1       14.12       25.74      0.77 o 
   0   8   1      915.96      860.91      9.70 o 
   1   8   1       79.70       69.76      1.93 o 
   2   8   1       88.84       67.78      2.95 o 
   3   8   1       16.71       26.10      4.83 o 
   4   8   1        4.99        2.65      0.38 o 
   5   8   1        7.99        8.33      0.47 o 
  -5   9   1        2.28        1.58      0.42 o 
  -4   9   1       24.46       23.31      0.60 o 
  -3   9   1      107.47       81.59      4.08 o 
  -2   9   1       76.29       84.58      2.51 o 
  -1   9   1      249.26      261.05      3.52 o 
   0   9   1       78.95       60.27      1.93 o 
   1   9   1      263.17      282.70      3.96 o 
   2   9   1       10.96       20.33      2.47 o 
   3   9   1       57.75       60.80      3.09 o 
   4   9   1        0.12        0.41      0.41 o 
   5   9   1        4.65        3.51      0.37 o 
  -5  10   1        3.39        4.06      0.47 o 
  -4  10   1       45.73       39.03      0.71 o 
  -3  10   1       17.55       24.77      1.72 o 
  -2  10   1       51.08       74.49      2.33 o 
  -1  10   1       11.84        9.76      1.27 o 
   0  10   1       48.66       44.51      3.24 o 
   1  10   1        0.55        4.35      1.14 o 
   2  10   1      290.91      248.56      7.71 o 
   3  10   1       52.56       51.70      1.25 o 
   4  10   1       13.56       11.15      0.72 o 
   5  10   1        7.57        7.35      0.46 o 
  -5  11   1        4.87        3.14      0.38 o 
  -4  11   1        0.87        1.62      0.52 o 
  -3  11   1       14.21       12.75      0.62 o 
  -2  11   1       42.20       32.92      3.74 o 
  -1  11   1      118.91      121.18      3.44 o 
   0  11   1       93.02       79.31      2.60 o 
   1  11   1       75.17       88.95      2.90 o 
   2  11   1       46.24       45.26      4.16 o 
   3  11   1       31.10       22.73      0.59 o 
   4  11   1        0.11       -0.02      0.40 o 
   5  11   1        1.64        1.33      0.34 o 
  -5  12   1        1.81        1.23      0.30 o 
  -4  12   1        6.83        6.91      0.90 o 
  -3  12   1       10.54       16.60      0.84 o 
  -2  12   1        4.53       20.40      5.44 o 
  -1  12   1        1.22        5.98      1.58 o 
   0  12   1        7.60       10.84      1.34 o 
   1  12   1       43.87       32.41      2.16 o 
   2  12   1       69.70       62.92      4.98 o 
   3  12   1       30.99       28.90      0.64 o 
   4  12   1       19.78       14.13      0.50 o 
   5  12   1        0.95        0.89      0.33 o 
  -5  13   1        6.47        2.69      0.48 o 
  -4  13   1        1.29        1.36      0.39 o 
  -3  13   1       14.14       17.78      0.68 o 
  -2  13   1       24.96       19.69      0.72 o 
  -1  13   1       12.50       19.41      2.37 o 
   0  13   1       23.44       24.01      1.72 o 
   1  13   1       66.30       54.93      3.12 o 
   2  13   1       11.23       11.25      0.61 o 
   3  13   1       12.77       12.70      0.74 o 
   4  13   1        0.03        0.17      0.35 o 
   5  13   1        0.01        0.09      0.29 o 
  -4  14   1        2.01        0.72      0.40 o 
  -3  14   1       11.46       11.49      0.59 o 
  -2  14   1        3.45        3.74      0.56 o 
  -1  14   1       45.91       37.06      1.30 o 
   0  14   1       11.36        9.16      2.01 o 
   1  14   1       10.83       20.88      0.83 o 
   2  14   1        1.32        0.96      0.56 o 
   3  14   1        1.10        3.28      0.58 o 
   4  14   1        3.49        1.88      0.41 o 
  -4  15   1        3.99        3.80      0.43 o 
  -3  15   1       17.04       15.84      0.73 o 
  -2  15   1        7.37        8.91      0.65 o 
  -1  15   1       11.90       11.80      0.75 o 
   0  15   1       16.58       16.30      1.17 o 
   1  15   1       12.79       15.87      0.79 o 
   2  15   1        2.77        5.11      0.65 o 
   3  15   1       10.51       10.60      1.01 o 
   4  15   1        0.12        0.34      0.35 o 
  -4  16   1        0.68        0.33      0.31 o 
  -3  16   1        0.56        0.53      0.52 o 
  -2  16   1        5.30        7.85      0.64 o 
  -1  16   1        9.22        8.85      0.72 o 
   0  16   1        6.99        6.68      1.00 o 
   1  16   1        3.84        5.42      0.54 o 
   2  16   1       33.25       28.01      0.93 o 
   3  16   1        2.16        1.56      0.53 o 
   4  16   1        0.66        1.33      0.31 o 
  -4  17   1        1.59        1.15      0.26 o 
  -3  17   1        2.90        2.05      0.47 o 
  -2  17   1        4.00        1.80      0.46 o 
  -1  17   1        7.56       10.76      0.65 o 
   0  17   1        1.66        1.79      0.93 o 
   1  17   1        3.47        9.51      0.63 o 
   2  17   1        0.50        1.20      0.63 o 
   3  17   1        2.22        3.40      0.49 o 
   4  17   1        0.18        0.30      0.23 o 
  -3  18   1        0.09        0.82      0.34 o 
  -2  18   1        1.96        2.54      0.43 o 
  -1  18   1       10.04       11.53      0.55 o 
   0  18   1       71.65       75.78      1.20 o 
   1  18   1       14.58       11.54      0.64 o 
   2  18   1        4.09        4.14      0.59 o 
   3  18   1        2.35        2.51      0.36 o 
  -3  19   1        1.48        0.27      0.25 o 
  -2  19   1        2.26        0.95      0.37 o 
  -1  19   1       10.10       10.57      0.51 o 
   0  19   1        2.13        1.79      0.52 o 
   1  19   1        7.87        9.49      0.50 o 
   2  19   1        1.39        1.16      0.36 o 
   3  19   1        0.09        0.14      0.23 o 
  -2  20   1        1.93        1.59      0.36 o 
  -1  20   1        0.09        0.73      0.36 o 
   0  20   1       22.35       25.90      0.66 o 
   1  20   1        2.53        3.86      0.46 o 
   2  20   1        2.14        0.67      0.33 o 
  -2  21   1        1.80        1.21      0.39 o 
  -1  21   1        3.92        3.22      0.43 o 
   0  21   1        1.68        1.81      0.34 o 
   1  21   1        2.31        2.33      0.41 o 
   2  21   1        3.23        1.61      0.52 o 
  -1  22   1        0.32        0.41      0.32 o 
   0  22   1        4.43        6.33      0.44 o 
   1  22   1        1.35        2.22      0.37 o 
  -6   0   2       21.12       34.00      1.20 o 
  -5   0   2       23.64       34.30      6.60 o 
  -4   0   2      169.10      194.14      3.00 o 
  -3   0   2      251.11      241.15      5.18 o 
  -2   0   2      160.59      158.35      2.26 o 
  -1   0   2      221.89      186.81      2.15 o 
   0   0   2     5604.46     5648.75     79.36 o 
   1   0   2       55.18       77.24      1.10 o 
   2   0   2        6.07       26.78      3.56 o 
   3   0   2        1.48        0.60      0.51 o 
   4   0   2      253.61      250.80      4.31 o 
   5   0   2       55.98       76.24      1.42 o 
   6   0   2        3.61        4.77      0.87 o 
  -6   1   2        9.19        8.89      0.58 o 
  -5   1   2      172.43      177.84      4.18 o 
  -4   1   2        0.18        0.94      0.52 o 
  -3   1   2       83.02       92.25      1.14 o 
  -2   1   2     1621.06     1478.16     10.45 o 
  -1   1   2     4529.06     4113.32     18.39 o 
   0   1   2     1198.63     1255.34      9.76 o 
   1   1   2     2438.35     2695.71      7.63 o 
   2   1   2      929.45      988.53     17.86 o 
   3   1   2       48.13       40.93      0.84 o 
   4   1   2       69.24       58.43      1.04 o 
   5   1   2       10.61        9.37      0.86 o 
   6   1   2        2.03        5.04      0.58 o 
  -6   2   2        2.22        4.98      0.80 o 
  -5   2   2       25.49       31.32      1.21 o 
  -4   2   2       25.53       27.11      0.70 o 
  -3   2   2       83.96       77.98      0.85 o 
  -2   2   2       48.76      180.66      5.95 o 
  -1   2   2     1689.80     1692.38      6.06 o 
   0   2   2      268.11      233.85      3.55 o 
   1   2   2     1764.33     1673.96      8.16 o 
   2   2   2      866.01      702.95      8.94 o 
   3   2   2       21.99       23.93      1.01 o 
   4   2   2       73.26       85.19      1.08 o 
   5   2   2       42.15       47.91      0.84 o 
   6   2   2        0.72        1.23      0.39 o 
  -6   3   2        2.18        2.43      0.49 o 
  -5   3   2       27.38       21.56      0.93 o 
  -4   3   2        5.43        6.11      0.52 o 
  -3   3   2      379.75      362.18      2.21 o 
  -2   3   2      785.17      725.87      5.40 o 
  -1   3   2     4979.92     4399.47     30.61 o 
   0   3   2     9144.51     9975.18     79.55 o 
   1   3   2     1355.26     1814.12      7.49 o 
   2   3   2      283.63      325.50     11.73 o 
   3   3   2      155.72      154.31      7.72 o 
   4   3   2       94.52       84.85      0.82 o 
   5   3   2       63.68       61.11      1.02 o 
   6   3   2        0.06        0.78      0.40 o 
  -6   4   2        5.37        5.03      0.54 o 
  -5   4   2        9.28       11.87      0.59 o 
  -4   4   2       19.54       16.01      0.55 o 
  -3   4   2       55.42       60.70      4.03 o 
  -2   4   2      147.66      147.14      1.14 o 
  -1   4   2      804.77      793.43      2.86 o 
   0   4   2     3119.83     3115.17     10.99 o 
   1   4   2      711.37      764.03      5.05 o 
   2   4   2      147.46      157.35      3.04 o 
   3   4   2      212.62      213.74      2.05 o 
   4   4   2      112.40      116.11      0.92 o 
   5   4   2        0.35        0.76      0.44 o 
   6   4   2        0.61        0.33      0.37 o 
  -6   5   2        3.41        6.46      0.78 o 
  -5   5   2        6.58        4.76      0.48 o 
  -4   5   2       17.75        9.45      0.45 o 
  -3   5   2       63.58       68.90      1.31 o 
  -2   5   2      132.44      132.80      1.30 o 
  -1   5   2      433.07      684.17      7.25 o 
   0   5   2       66.59       75.46      1.69 o 
   1   5   2     1908.36     1680.53      7.40 o 
   2   5   2      260.12      252.28      2.71 o 
   3   5   2       41.75       35.21      1.68 o 
   4   5   2       18.99       22.01      0.47 o 
   5   5   2       23.65       29.11      0.80 o 
   6   5   2        0.33        0.47      0.35 o 
  -6   6   2        2.74        2.61      0.67 o 
  -5   6   2       14.15       15.67      0.62 o 
  -4   6   2       98.91      100.77      1.02 o 
  -3   6   2       70.10       91.61      1.88 o 
  -2   6   2       45.85       61.54      1.02 o 
  -1   6   2      290.02      322.93      2.18 o 
   0   6   2      261.01      251.15      2.90 o 
   1   6   2      688.46      587.02      3.44 o 
   2   6   2      129.90      113.70      1.54 o 
   3   6   2      103.48      100.18      7.47 o 
   4   6   2       49.31       55.86      1.15 o 
   5   6   2        1.48        3.54      0.56 o 
   6   6   2        3.03        4.55      0.69 o 
  -5   7   2        9.33        8.26      0.55 o 
  -4   7   2       36.76       49.04      1.49 o 
  -3   7   2       83.31       56.97      2.16 o 
  -2   7   2      504.25      448.96      3.19 o 
  -1   7   2       34.98      198.16      3.85 o 
   0   7   2      158.44      202.17      3.18 o 
   1   7   2      846.41      755.94      5.24 o 
   2   7   2       62.85      155.19      8.24 o 
   3   7   2        2.60        5.98      2.87 o 
   4   7   2       86.41      103.20      0.89 o 
   5   7   2        0.47        0.58      0.45 o 
  -5   8   2       14.65       19.54      0.64 o 
  -4   8   2       28.53       26.54      0.74 o 
  -3   8   2        9.45       10.03      0.78 o 
  -2   8   2      235.81      190.18      1.84 o 
  -1   8   2      710.90      771.40      8.71 o 
   0   8   2       64.26       74.56      2.09 o 
   1   8   2     1042.31     1024.24      7.25 o 
   2   8   2       93.03      101.26      3.31 o 
   3   8   2        6.27        6.96      1.11 o 
   4   8   2       33.41       28.16      0.61 o 
   5   8   2        2.16        3.92      0.53 o 
  -5   9   2        2.08        2.68      0.44 o 
  -4   9   2       25.41       21.21      0.75 o 
  -3   9   2        8.61        7.18      0.95 o 
  -2   9   2      177.07      173.03      2.39 o 
  -1   9   2       77.85       81.03      1.34 o 
   0   9   2       35.75       54.27      1.95 o 
   1   9   2      128.05      126.92      2.57 o 
   2   9   2      110.34      115.40      4.99 o 
   3   9   2        1.28        0.67      1.98 o 
   4   9   2       30.75       32.86      0.77 o 
   5   9   2        2.62        4.62      0.46 o 
  -5  10   2        5.13        4.39      0.43 o 
  -4  10   2       23.43       19.17      0.68 o 
  -3  10   2       12.00        9.90      0.57 o 
  -2  10   2      164.18      117.21      2.19 o 
  -1  10   2       28.03       37.85      1.05 o 
   0  10   2      590.83      573.68      6.38 o 
   1  10   2       89.77       73.24      2.71 o 
   2  10   2       24.41       31.98      4.06 o 
   3  10   2       19.88       13.95      0.49 o 
   4  10   2       12.02       14.01      0.55 o 
   5  10   2        4.53        3.58      0.41 o 
  -5  11   2        7.23        8.50      0.53 o 
  -4  11   2       20.30       22.24      0.78 o 
  -3  11   2       35.87       28.46      0.75 o 
  -2  11   2       52.51       41.42      1.45 o 
  -1  11   2       21.58       53.44      2.37 o 
   0  11   2       64.48       73.55      2.56 o 
   1  11   2      139.40      125.52      3.40 o 
   2  11   2       17.94       21.42      3.27 o 
   3  11   2        8.74       13.84      0.67 o 
   4  11   2        0.95        2.48      0.51 o 
   5  11   2        6.25        4.96      0.37 o 
  -5  12   2        2.22        1.96      0.34 o 
  -4  12   2        0.07        0.15      0.51 o 
  -3  12   2        3.17        6.95      0.55 o 
  -2  12   2       32.33       38.91      2.91 o 
  -1  12   2       47.50       42.85      2.34 o 
   0  12   2      155.04      177.53      3.58 o 
   1  12   2       14.20       25.33      1.99 o 
   2  12   2      106.45       62.60      5.03 o 
   3  12   2        5.80        6.59      0.47 o 
   4  12   2        9.68        8.05      0.44 o 
   5  12   2        2.49        2.06      0.30 o 
  -5  13   2        0.84        1.18      0.70 o 
  -4  13   2        9.43        7.04      0.73 o 
  -3  13   2       31.62       27.47      0.74 o 
  -2  13   2       82.57       78.38      1.26 o 
  -1  13   2        0.32       -0.40      2.84 o 
   0  13   2       49.71       54.90      2.37 o 
   1  13   2        2.37        2.43      2.42 o 
   2  13   2        5.10       22.49      1.09 o 
   3  13   2        4.52        4.93      0.52 o 
   4  13   2        7.11        9.80      0.73 o 
   5  13   2        1.81        0.74      0.34 o 
  -4  14   2        7.85        6.98      0.56 o 
  -3  14   2        1.22        1.30      0.45 o 
  -2  14   2        9.11       18.90      0.73 o 
  -1  14   2       24.72       24.79      1.07 o 
   0  14   2       35.36       28.60      2.17 o 
   1  14   2       44.37       29.56      0.83 o 
   2  14   2       62.71       50.82      0.91 o 
   3  14   2        5.19        5.65      0.48 o 
   4  14   2        8.90        7.56      0.41 o 
  -4  15   2        4.79        2.80      0.47 o 
  -3  15   2        5.89        5.37      0.60 o 
  -2  15   2        4.42       11.34      0.74 o 
  -1  15   2        0.60        8.29      0.72 o 
   0  15   2        4.22        7.40      1.17 o 
   1  15   2       25.66       36.17      0.98 o 
   2  15   2       42.79       42.12      0.94 o 
   3  15   2        8.95        8.25      0.57 o 
   4  15   2        1.67        1.61      0.33 o 
  -4  16   2        2.37        1.58      0.30 o 
  -3  16   2        3.06        2.49      0.48 o 
  -2  16   2        4.19        6.38      0.61 o 
  -1  16   2        6.78        8.89      0.62 o 
   0  16   2       15.32       13.91      0.89 o 
   1  16   2        8.08       10.36      0.61 o 
   2  16   2       14.62       13.96      0.75 o 
   3  16   2        0.81        1.10      0.43 o 
   4  16   2        0.59        0.72      0.24 o 
  -4  17   2        2.41        0.85      0.33 o 
  -3  17   2        1.49        1.45      0.43 o 
  -2  17   2        3.98        4.70      0.49 o 
  -1  17   2       12.91       19.88      0.74 o 
   0  17   2       38.63       46.26      1.14 o 
   1  17   2       27.08       27.92      0.80 o 
   2  17   2       13.40       15.46      0.85 o 
   3  17   2        2.97        1.81      0.39 o 
   4  17   2        0.37        0.64      0.30 o 
  -3  18   2        0.04        0.39      0.33 o 
  -2  18   2        2.63        1.10      0.40 o 
  -1  18   2        2.22        5.51      0.57 o 
   0  18   2        7.65        9.24      0.67 o 
   1  18   2       17.71       14.79      0.64 o 
   2  18   2        0.83        0.33      0.45 o 
   3  18   2        0.47        0.24      0.29 o 
  -3  19   2        0.90        0.54      0.26 o 
  -2  19   2        3.86        5.88      0.49 o 
  -1  19   2        3.46        4.08      0.47 o 
   0  19   2        8.24        7.46      0.58 o 
   1  19   2        2.81        4.09      0.43 o 
   2  19   2        0.58        1.96      0.37 o 
   3  19   2        1.88        1.19      0.32 o 
  -2  20   2        0.19        0.76      0.34 o 
  -1  20   2        3.46        3.22      0.39 o 
   0  20   2        0.57        0.42      0.38 o 
   1  20   2        0.54        2.35      0.42 o 
   2  20   2        0.29        0.27      0.27 o 
  -2  21   2        0.66        0.89      0.63 o 
  -1  21   2        3.56        2.33      0.40 o 
   0  21   2        1.15        1.52      0.32 o 
   1  21   2        0.22        0.77      0.31 o 
   2  21   2        1.91        1.11      0.66 o 
   0  22   2        1.80        0.96      0.25 o 
  -6   0   3        1.10        1.26      0.44 o 
  -5   0   3       30.19       31.92      1.70 o 
  -4   0   3      293.34      342.03      4.40 o 
  -3   0   3       49.02       36.58     12.46 o 
  -2   0   3      122.18      147.74      1.80 o 
  -1   0   3      201.45      161.12      1.35 o 
   0   0   3        7.97        6.17      0.58 o 
   1   0   3       36.69       53.08      1.04 o 
   2   0   3      131.14      123.13      1.52 o 
   3   0   3      580.09      603.78      4.79 o 
   4   0   3       29.51       75.11      3.66 o 
   5   0   3        0.35        0.47      0.89 o 
   6   0   3        1.34        0.24      0.46 o 
  -6   1   3        2.14        2.48      0.37 o 
  -5   1   3       28.13       34.07      1.16 o 
  -4   1   3       15.29       14.30      0.43 o 
  -3   1   3       72.85       90.41     13.15 o 
  -2   1   3       87.43       71.22      0.80 o 
  -1   1   3      920.03      936.42      4.96 o 
   0   1   3     3219.50     3149.14     17.69 o 
   1   1   3      840.46      921.42      3.57 o 
   2   1   3       16.69       14.47      0.88 o 
   3   1   3      629.51      621.10      2.87 o 
   4   1   3        8.11        7.88      0.40 o 
   5   1   3        7.09        8.55      0.90 o 
   6   1   3        0.43        1.30      0.39 o 
  -6   2   3        1.76        1.32      0.47 o 
  -5   2   3        1.51        1.76      0.58 o 
  -4   2   3       63.77       60.35      0.95 o 
  -3   2   3       15.67       27.62      0.62 o 
  -2   2   3     1193.14     1058.62      7.54 o 
  -1   2   3      829.69      803.40      4.47 o 
   0   2   3     1097.97     1198.77      6.20 o 
   1   2   3      540.39      579.81      3.73 o 
   2   2   3      365.51      495.66     16.65 o 
   3   2   3        4.17        3.20      0.42 o 
   4   2   3       45.15       41.18      1.52 o 
   5   2   3        6.40        9.70      0.53 o 
   6   2   3        0.31        0.10      0.39 o 
  -6   3   3       10.36       10.89      0.60 o 
  -5   3   3        7.45        6.49      0.53 o 
  -4   3   3       17.23       16.04      0.51 o 
  -3   3   3      151.26      143.64      2.12 o 
  -2   3   3       41.57       94.00      3.29 o 
  -1   3   3     3512.07     3391.39      9.70 o 
   0   3   3      462.32      458.19     13.28 o 
   1   3   3     3053.93     3151.09      8.88 o 
   2   3   3      443.99      378.73      5.51 o 
   3   3   3      136.21      135.60      2.73 o 
   4   3   3        0.77        1.53      0.35 o 
   5   3   3        6.39        4.11      0.49 o 
   6   3   3        0.64        0.59      0.39 o 
  -6   4   3        2.73        4.81      0.51 o 
  -5   4   3       19.99       24.01      0.81 o 
  -4   4   3       65.84       55.73      0.88 o 
  -3   4   3      378.61      369.60      5.00 o 
  -2   4   3       44.13       73.61      1.25 o 
  -1   4   3      905.06      826.50      7.00 o 
   0   4   3     7996.84     8546.81     18.72 o 
   1   4   3      736.01      758.84      5.94 o 
   2   4   3      132.76      140.31      3.22 o 
   3   4   3        3.84       19.63      8.55 o 
   4   4   3      169.18      181.21      2.12 o 
   5   4   3        9.75        6.59      0.58 o 
   6   4   3        3.40        3.84      0.42 o 
  -6   5   3        4.70        2.64      0.66 o 
  -5   5   3       27.98       26.22      0.61 o 
  -4   5   3        1.56        5.39      0.40 o 
  -3   5   3      153.96      145.36      2.25 o 
  -2   5   3     1250.08     1146.96     11.63 o 
  -1   5   3      586.70      888.05      9.01 o 
   0   5   3      375.36      367.35      3.32 o 
   1   5   3     2166.33     1990.59     12.50 o 
   2   5   3      478.84      582.93      5.04 o 
   3   5   3       83.31       77.88      3.28 o 
   4   5   3        6.81        3.87      0.39 o 
   5   5   3        9.08        7.47      0.71 o 
   6   5   3        0.45        1.80      0.36 o 
  -6   6   3        0.17        0.30      0.55 o 
  -5   6   3       11.98       13.38      0.62 o 
  -4   6   3        0.32        1.18      0.39 o 
  -3   6   3        8.90       20.99      3.98 o 
  -2   6   3      202.28      198.74      1.61 o 
  -1   6   3       58.89       61.62      1.02 o 
   0   6   3     1260.22     1309.53      9.12 o 
   1   6   3       88.89      107.31      1.82 o 
   2   6   3      187.72      202.55      1.82 o 
   3   6   3      117.59      109.79      1.40 o 
   4   6   3       49.42       48.17      0.64 o 
   5   6   3       39.63       44.73      0.74 o 
   6   6   3        0.86        0.67      0.58 o 
  -5   7   3       16.02       15.43      0.61 o 
  -4   7   3        1.85        2.58      0.34 o 
  -3   7   3       53.40       40.83      1.00 o 
  -2   7   3      385.31      489.55     12.39 o 
  -1   7   3      114.78      147.31      1.61 o 
   0   7   3      332.08      342.87      6.03 o 
   1   7   3      306.43      245.74      3.43 o 
   2   7   3     1308.27     1152.95      6.73 o 
   3   7   3       17.79       20.82      2.27 o 
   4   7   3        2.52        1.41      0.33 o 
   5   7   3       16.12       12.27      0.59 o 
  -5   8   3        4.03        2.77      0.51 o 
  -4   8   3        1.76        1.52      0.35 o 
  -3   8   3        0.73        1.27      0.71 o 
  -2   8   3       39.81       51.60      1.07 o 
  -1   8   3      341.51      351.61      5.18 o 
   0   8   3      558.32      551.24      6.59 o 
   1   8   3      161.18      191.12      2.98 o 
   2   8   3       25.75       35.47      1.91 o 
   3   8   3       18.80       12.73      1.32 o 
   4   8   3        8.06        8.28      0.43 o 
   5   8   3       13.43       10.04      0.53 o 
  -5   9   3        1.02        0.15      0.38 o 
  -4   9   3       20.75       17.93      0.53 o 
  -3   9   3       19.09       34.34      2.84 o 
  -2   9   3       93.24      110.63      3.65 o 
  -1   9   3      224.27      254.81      3.30 o 
   0   9   3       55.50       57.73      1.89 o 
   1   9   3      357.62      373.07      4.34 o 
   2   9   3      149.35      175.65      4.26 o 
   3   9   3      125.06      114.12     10.21 o 
   4   9   3        9.22       10.43      0.45 o 
   5   9   3        8.08        6.57      0.53 o 
  -5  10   3        1.60        1.29      0.37 o 
  -4  10   3       41.53       39.43      0.78 o 
  -3  10   3       19.96       26.73      0.97 o 
  -2  10   3       22.95       33.60      1.36 o 
  -1  10   3      133.00       91.37      1.87 o 
   0  10   3       38.63       33.82      1.53 o 
   1  10   3       22.31       40.34      1.78 o 
   2  10   3       25.41       22.31      2.47 o 
   3  10   3       49.83       47.63      0.74 o 
   4  10   3        7.04        6.61      0.65 o 
   5  10   3        7.37        6.12      0.48 o 
  -5  11   3        0.40       -0.45      0.47 o 
  -4  11   3        8.41        9.81      0.72 o 
  -3  11   3       52.26       38.63      0.83 o 
  -2  11   3       14.94       16.72      1.16 o 
  -1  11   3       81.47      122.48      1.96 o 
   0  11   3       42.55       44.32      2.17 o 
   1  11   3      224.43      219.66      4.28 o 
   2  11   3       26.56       20.29      3.33 o 
   3  11   3        1.95        7.07      0.66 o 
   4  11   3       14.51       14.90      0.71 o 
   5  11   3       11.57       14.05      1.29 o 
  -5  12   3        0.64        0.36      0.39 o 
  -4  12   3        7.81        6.82      0.65 o 
  -3  12   3       45.06       40.41      0.84 o 
  -2  12   3       33.90       25.44      0.72 o 
  -1  12   3       42.82       36.94      2.52 o 
   0  12   3       64.50       68.34      2.42 o 
   1  12   3       27.19       22.35      2.17 o 
   2  12   3       14.39       16.99      1.12 o 
   3  12   3        4.43        9.30      0.68 o 
   4  12   3        5.09        4.06      0.39 o 
   5  12   3        0.72        0.46      0.37 o 
  -5  13   3        0.16        0.07      0.37 o 
  -4  13   3        0.97        1.54      0.56 o 
  -3  13   3        1.31        1.50      0.47 o 
  -2  13   3       23.00       22.54      0.63 o 
  -1  13   3       66.63       46.75      5.09 o 
   0  13   3       66.58       68.27      2.86 o 
   1  13   3       21.75       26.65      2.70 o 
   2  13   3       19.61       24.72      0.66 o 
   3  13   3       11.28       12.71      0.62 o 
   4  13   3        0.93        0.73      0.31 o 
   5  13   3        4.59        5.84      0.50 o 
  -4  14   3        2.96        2.85      0.45 o 
  -3  14   3        1.16        2.56      0.56 o 
  -2  14   3       17.07       14.28      0.60 o 
  -1  14   3       18.71       28.03      0.81 o 
   0  14   3       24.45       27.52      1.18 o 
   1  14   3       60.95       64.93      1.38 o 
   2  14   3        5.91        7.28      0.60 o 
   3  14   3       20.06       16.29      0.72 o 
   4  14   3        6.81        4.34      0.38 o 
  -4  15   3        2.90        1.66      0.36 o 
  -3  15   3       18.53       15.72      0.75 o 
  -2  15   3        3.64        5.44      0.52 o 
  -1  15   3       60.31       58.51      0.97 o 
   0  15   3       43.74       50.85      1.14 o 
   1  15   3        9.95       19.13      0.66 o 
   2  15   3        1.69        4.47      0.55 o 
   3  15   3       10.77       12.17      0.57 o 
   4  15   3        1.70        0.49      0.23 o 
  -4  16   3        0.36        0.36      0.25 o 
  -3  16   3        2.91        4.07      0.80 o 
  -2  16   3        0.04        1.97      0.53 o 
  -1  16   3       13.64       16.01      0.65 o 
   0  16   3       19.35       15.61      0.80 o 
   1  16   3       22.59       26.06      0.71 o 
   2  16   3        8.85        6.45      0.61 o 
   3  16   3       17.87       17.58      0.59 o 
   4  16   3        3.85        2.12      0.26 o 
  -3  17   3        0.68        0.39      0.33 o 
  -2  17   3       17.61       11.99      0.60 o 
  -1  17   3       16.92       14.68      0.61 o 
   0  17   3        4.67        5.69      0.60 o 
   1  17   3       11.14       11.41      0.56 o 
   2  17   3        2.08        4.65      0.57 o 
   3  17   3        0.01        0.24      0.29 o 
  -3  18   3        1.77        1.45      0.34 o 
  -2  18   3        1.20        1.03      0.45 o 
  -1  18   3        2.08        5.67      0.52 o 
   0  18   3       19.71       23.84      0.71 o 
   1  18   3       19.97       15.98      0.64 o 
   2  18   3        1.46        1.44      0.52 o 
   3  18   3        0.23        0.36      0.28 o 
  -3  19   3        1.79        0.70      0.34 o 
  -2  19   3        0.85        1.64      0.40 o 
  -1  19   3        0.38        0.45      0.38 o 
   0  19   3        1.62        2.45      0.46 o 
   1  19   3        1.23        1.02      0.37 o 
   2  19   3        2.06        3.16      0.41 o 
   3  19   3        0.00        0.50      0.26 o 
  -2  20   3        3.44        3.08      0.37 o 
  -1  20   3        0.91        1.10      0.34 o 
   0  20   3        3.60        2.31      0.43 o 
   1  20   3        0.77        0.97      0.34 o 
   2  20   3        5.10        2.75      0.38 o 
  -1  21   3        0.95        0.47      0.34 o 
   0  21   3        2.68        1.71      0.30 o 
   1  21   3        1.59        1.72      0.33 o 
  -6   0   4        2.83        4.07      0.72 o 
  -5   0   4       16.66       20.37      1.25 o 
  -4   0   4      240.73      272.45      2.38 o 
  -3   0   4      141.23      166.02      3.02 o 
  -2   0   4       53.26       94.74      1.44 o 
  -1   0   4      526.42      772.43      8.53 o 
   0   0   4       11.31       11.90      0.86 o 
   1   0   4     2668.55     2284.43      8.43 o 
   2   0   4      335.05      307.60      3.97 o 
   3   0   4       41.08       33.93      1.26 o 
   4   0   4        3.75       18.73      2.24 o 
   5   0   4       28.03       24.15      1.22 o 
   6   0   4        5.00        7.17      0.56 o 
  -6   1   4        0.01        0.77      0.36 o 
  -5   1   4       13.53       14.90      0.69 o 
  -4   1   4      118.68      112.29      1.35 o 
  -3   1   4      275.77      273.88      2.42 o 
  -2   1   4      381.74      480.56      9.06 o 
  -1   1   4     1812.10     1561.20     12.00 o 
   0   1   4        9.59       11.46      0.60 o 
   1   1   4      805.64      891.60      5.23 o 
   2   1   4     1074.00     1018.42      7.12 o 
   3   1   4      140.05      151.84      3.85 o 
   4   1   4       31.07       44.39      2.10 o 
   5   1   4       13.12       13.51      0.61 o 
   6   1   4        1.70        2.57      0.33 o 
  -6   2   4        1.77        3.05      0.49 o 
  -5   2   4        7.22       10.64      0.73 o 
  -4   2   4       15.73       15.89      0.45 o 
  -3   2   4       69.36       76.65      1.09 o 
  -2   2   4      173.49      139.63      1.78 o 
  -1   2   4      789.35      764.56      5.10 o 
   0   2   4      162.21      154.97      0.94 o 
   1   2   4      727.49      723.17      5.15 o 
   2   2   4      143.90      169.21      2.05 o 
   3   2   4       38.58       35.21      1.29 o 
   4   2   4       17.63       11.25      0.42 o 
   5   2   4       47.38       39.92      1.02 o 
   6   2   4        3.53        4.14      0.43 o 
  -6   3   4        1.86        1.51      0.47 o 
  -5   3   4        1.78        0.77      0.70 o 
  -4   3   4       23.99       33.45      0.92 o 
  -3   3   4       30.99       34.27      1.66 o 
  -2   3   4      353.29      330.38      3.14 o 
  -1   3   4      782.41      699.59      4.60 o 
   0   3   4      224.04      240.98      2.16 o 
   1   3   4      310.98      411.48      2.71 o 
   2   3   4       37.10       70.63      5.65 o 
   3   3   4      108.50       92.64      1.82 o 
   4   3   4      111.97      109.91      1.47 o 
   5   3   4       29.29       29.60      0.72 o 
   6   3   4        0.12        0.40      0.36 o 
  -6   4   4        0.02        0.30      0.42 o 
  -5   4   4        7.04        8.18      0.82 o 
  -4   4   4       37.38       31.13      0.71 o 
  -3   4   4       76.23       66.68      1.53 o 
  -2   4   4     1138.02     1066.51     11.54 o 
  -1   4   4      530.21      526.44      3.11 o 
   0   4   4        5.14       14.48      0.59 o 
   1   4   4      402.47      446.04      7.26 o 
   2   4   4      192.97      354.96      5.89 o 
   3   4   4       39.66       40.12      4.11 o 
   4   4   4       33.68       41.30      1.05 o 
   5   4   4       28.92       31.90      0.91 o 
   6   4   4        0.77        1.07      0.35 o 
  -6   5   4        1.07        1.45      0.58 o 
  -5   5   4        9.26        8.04      0.54 o 
  -4   5   4       26.09       30.92      0.62 o 
  -3   5   4       33.03       23.22      0.67 o 
  -2   5   4      179.14      169.19      2.24 o 
  -1   5   4      249.45      241.76      2.92 o 
   0   5   4     1982.95     2050.66      9.41 o 
   1   5   4      168.80      177.64      5.73 o 
   2   5   4        3.22       39.83      3.10 o 
   3   5   4        7.73        7.32      0.64 o 
   4   5   4       39.29       40.76      0.65 o 
   5   5   4       13.32       12.97      0.55 o 
   6   5   4        1.89        3.10      0.63 o 
  -5   6   4        5.46        5.95      0.41 o 
  -4   6   4        5.13        5.09      0.38 o 
  -3   6   4       22.14       25.34      2.67 o 
  -2   6   4       50.61       38.54      0.80 o 
  -1   6   4      481.90      429.72      5.49 o 
   0   6   4      660.61      694.57      5.70 o 
   1   6   4      261.76      294.83      3.48 o 
   2   6   4       21.86       21.48      0.94 o 
   3   6   4      141.90      132.66      1.53 o 
   4   6   4        8.66        6.62      0.39 o 
   5   6   4        3.51        4.88      0.44 o 
  -5   7   4        6.55        7.84      0.46 o 
  -4   7   4       24.54       19.59      0.59 o 
  -3   7   4       39.31       41.60      0.88 o 
  -2   7   4      240.55      217.98      4.05 o 
  -1   7   4      677.68      729.20      7.62 o 
   0   7   4      461.79      509.67      6.01 o 
   1   7   4      544.41      626.54      6.34 o 
   2   7   4      209.43      212.23      5.04 o 
   3   7   4       24.13       24.69      1.51 o 
   4   7   4       20.13       25.99      0.56 o 
   5   7   4        1.41        2.08      0.41 o 
  -5   8   4        7.77        9.53      0.46 o 
  -4   8   4       12.34       13.86      0.71 o 
  -3   8   4       20.69       19.93      1.62 o 
  -2   8   4        6.05       78.64     10.14 o 
  -1   8   4       98.05      109.98      1.76 o 
   0   8   4       68.97       86.97      1.94 o 
   1   8   4      130.22      135.18      2.85 o 
   2   8   4      365.71      348.43      5.15 o 
   3   8   4       52.83       37.73      1.64 o 
   4   8   4       78.26       69.13      1.03 o 
   5   8   4        8.53        8.32      0.51 o 
  -5   9   4        0.21        0.42      0.49 o 
  -4   9   4        2.06        5.22      0.38 o 
  -3   9   4       13.18       12.67      0.43 o 
  -2   9   4       41.13       39.22      1.63 o 
  -1   9   4       55.85       56.87      1.40 o 
   0   9   4      177.45      181.68      2.71 o 
   1   9   4       35.66       33.82      1.75 o 
   2   9   4       92.58       67.25      2.90 o 
   3   9   4       41.11       25.19      0.56 o 
   4   9   4        0.87        0.83      0.36 o 
   5   9   4        6.99       12.23      0.51 o 
  -5  10   4        1.93        0.25      0.38 o 
  -4  10   4        8.01        9.94      1.07 o 
  -3  10   4       50.82       56.18      1.44 o 
  -2  10   4        4.54       12.49      1.41 o 
  -1  10   4       55.79       85.81      1.76 o 
   0  10   4      527.44      569.79      4.96 o 
   1  10   4       94.85       79.36      2.59 o 
   2  10   4       45.91       33.22      3.20 o 
   3  10   4       85.68       91.95      1.40 o 
   4  10   4       52.25       58.49      1.03 o 
   5  10   4        2.18        2.94      0.43 o 
  -5  11   4        3.95        4.16      0.49 o 
  -4  11   4        9.56       11.34      0.63 o 
  -3  11   4        5.55        8.64      1.16 o 
  -2  11   4       48.53       60.93      3.31 o 
  -1  11   4       61.89       48.62      2.13 o 
   0  11   4       97.69      125.58      2.85 o 
   1  11   4       48.12       39.87      2.10 o 
   2  11   4       94.96       79.46      5.26 o 
   3  11   4       39.86       37.16      0.83 o 
   4  11   4       15.26       11.51      0.47 o 
   5  11   4        5.06        7.18      0.59 o 
  -5  12   4        0.55        0.70      0.38 o 
  -4  12   4        7.14        5.28      0.58 o 
  -3  12   4        3.17        2.99      0.48 o 
  -2  12   4       30.74       50.59      0.98 o 
  -1  12   4       82.79      104.43      5.41 o 
   0  12   4       47.62       39.71      2.15 o 
   1  12   4       64.01       57.60      3.40 o 
   2  12   4      118.41      126.18      1.55 o 
   3  12   4       18.22       13.80      0.56 o 
   4  12   4       11.50       12.94      0.51 o 
   5  12   4        0.85        0.99      0.35 o 
  -4  13   4        2.04        0.96      0.38 o 
  -3  13   4        9.17        6.91      0.57 o 
  -2  13   4       44.91       46.68      0.82 o 
  -1  13   4        3.63       11.88      3.45 o 
   0  13   4       35.14       37.48      2.33 o 
   1  13   4       52.76       45.15      3.11 o 
   2  13   4       62.17       52.91      1.02 o 
   3  13   4       14.78       11.43      0.82 o 
   4  13   4        1.86        0.91      0.31 o 
  -4  14   4        5.82        4.83      0.67 o 
  -3  14   4       10.06        9.92      0.67 o 
  -2  14   4       22.62       23.93      0.64 o 
  -1  14   4       57.47       54.53      1.03 o 
   0  14   4       95.49      103.78      1.43 o 
   1  14   4        5.32       14.97      0.61 o 
   2  14   4        7.63       10.25      0.96 o 
   3  14   4        4.55        4.06      0.53 o 
   4  14   4        4.50        4.87      0.44 o 
  -4  15   4        1.08        0.65      0.38 o 
  -3  15   4        5.02        3.42      0.54 o 
  -2  15   4       16.44       15.23      0.83 o 
  -1  15   4       46.74       37.87      0.84 o 
   0  15   4       22.18       22.97      0.88 o 
   1  15   4        7.52       14.28      0.59 o 
   2  15   4       26.77       20.87      0.87 o 
   3  15   4        0.34        0.54      0.43 o 
   4  15   4        0.48        0.49      0.27 o 
  -4  16   4        0.13        0.05      0.34 o 
  -3  16   4       10.81        9.54      0.61 o 
  -2  16   4       12.32       13.80      0.69 o 
  -1  16   4        1.70        2.80      0.48 o 
   0  16   4       40.25       46.88      1.00 o 
   1  16   4        2.59        1.94      0.42 o 
   2  16   4        9.35        7.41      0.62 o 
   3  16   4        4.50        4.15      0.66 o 
   4  16   4        1.37        0.94      0.25 o 
  -3  17   4        1.76        0.99      0.31 o 
  -2  17   4        1.41        2.08      0.50 o 
  -1  17   4        4.92       11.21      0.54 o 
   0  17   4       13.82       16.11      0.60 o 
   1  17   4       15.02       16.54      0.59 o 
   2  17   4        7.37        5.60      0.55 o 
   3  17   4        2.43        2.30      0.34 o 
  -3  18   4        1.59        1.08      0.28 o 
  -2  18   4        1.80        1.53      0.40 o 
  -1  18   4       13.16       12.30      0.55 o 
   0  18   4        2.63        1.66      0.42 o 
   1  18   4        1.02        4.17      0.43 o 
   2  18   4        0.48        0.94      0.52 o 
   3  18   4        1.29        1.37      0.28 o 
  -3  19   4        0.40        0.17      0.44 o 
  -2  19   4        0.83        1.95      0.34 o 
  -1  19   4        2.59        1.41      0.34 o 
   0  19   4        2.60        1.73      0.37 o 
   1  19   4        4.71        4.40      0.39 o 
   2  19   4        3.13        2.52      0.44 o 
   3  19   4        1.82        0.71      0.48 o 
  -2  20   4        1.43        0.39      0.33 o 
  -1  20   4        0.31        0.02      0.38 o 
   0  20   4        1.45        1.64      0.34 o 
   1  20   4        1.85        1.30      0.42 o 
   2  20   4        1.53        1.07      0.25 o 
  -1  21   4        1.38        1.85      0.44 o 
   0  21   4        0.46        0.12      0.29 o 
   1  21   4        0.23        0.82      0.30 o 
  -5   0   5       52.43       66.00      5.66 o 
  -4   0   5        0.48        0.29      0.46 o 
  -3   0   5      165.84      153.97      3.33 o 
  -2   0   5      109.17      105.30      1.42 o 
  -1   0   5       28.33       42.16      0.74 o 
   0   0   5      101.85       64.69      2.04 o 
   1   0   5       30.63       37.40      0.88 o 
   2   0   5       11.13       19.69      1.66 o 
   3   0   5       66.36       64.94      5.02 o 
   4   0   5        5.74        7.70      0.60 o 
   5   0   5        9.04       13.33      1.06 o 
   6   0   5        2.06        2.45      0.44 o 
  -6   1   5        1.77        2.53      0.44 o 
  -5   1   5        2.89        3.99      0.58 o 
  -4   1   5        1.26        0.34      0.31 o 
  -3   1   5      120.27      130.80      2.18 o 
  -2   1   5      280.40      332.44      4.05 o 
  -1   1   5      335.61      337.85      3.40 o 
   0   1   5      523.63      477.99      3.37 o 
   1   1   5      165.99      199.96      2.06 o 
   2   1   5      437.70      463.60      3.65 o 
   3   1   5       27.00       27.75      2.20 o 
   4   1   5        1.42        1.68      0.34 o 
   5   1   5       31.25       39.61      0.99 o 
   6   1   5        0.69        1.17      0.30 o 
  -6   2   5        2.81        3.46      0.61 o 
  -5   2   5       15.34       18.96      0.71 o 
  -4   2   5       21.29       17.28      0.47 o 
  -3   2   5       39.42       31.70      0.72 o 
  -2   2   5       77.40       80.15      0.60 o 
  -1   2   5      469.11      429.06      4.05 o 
   0   2   5      364.49      391.58      3.56 o 
   1   2   5       52.22      127.22      3.22 o 
   2   2   5       39.89       42.07      1.79 o 
   3   2   5        8.08        6.31      1.16 o 
   4   2   5       29.22       27.07      0.64 o 
   5   2   5       16.36       16.78      0.75 o 
   6   2   5        1.46        1.70      0.37 o 
  -6   3   5        2.15        2.22      0.60 o 
  -5   3   5        8.52        7.19      0.47 o 
  -4   3   5       24.28       35.92      0.69 o 
  -3   3   5      157.21      134.31      1.45 o 
  -2   3   5       21.97       37.96      1.24 o 
  -1   3   5      269.99      244.53      1.88 o 
   0   3   5      565.98      548.52      4.32 o 
   1   3   5      374.71      325.88      3.32 o 
   2   3   5      101.26      119.61      2.25 o 
   3   3   5       48.09       57.33      2.60 o 
   4   3   5       24.72       28.76      0.60 o 
   5   3   5       11.30       12.06      0.61 o 
   6   3   5        0.89        1.64      0.37 o 
  -5   4   5       10.13        8.97      0.61 o 
  -4   4   5      130.36      136.21      1.67 o 
  -3   4   5       14.50       15.89      1.05 o 
  -2   4   5      197.68      231.53      1.83 o 
  -1   4   5       55.20       51.51      0.70 o 
   0   4   5      178.14      178.54      1.54 o 
   1   4   5       68.25       57.39      1.18 o 
   2   4   5       86.43      129.26      1.53 o 
   3   4   5       10.68       10.95      0.88 o 
   4   4   5       54.70       59.68      2.30 o 
   5   4   5        9.64        9.76      0.51 o 
   6   4   5        0.65        1.28      0.42 o 
  -5   5   5        7.63        7.48      0.59 o 
  -4   5   5       28.38       22.54      0.60 o 
  -3   5   5       56.66       55.78      1.43 o 
  -2   5   5      519.20      432.32      7.01 o 
  -1   5   5      304.41      327.40      3.50 o 
   0   5   5      303.73      306.09      3.12 o 
   1   5   5      452.16      423.04      7.73 o 
   2   5   5       74.38      146.70      2.04 o 
   3   5   5       53.52       46.83      1.55 o 
   4   5   5       11.01       13.85      0.55 o 
   5   5   5        0.76        0.30      0.39 o 
  -5   6   5        6.10        3.19      0.42 o 
  -4   6   5       46.44       46.81      0.94 o 
  -3   6   5      135.77      134.48      3.69 o 
  -2   6   5      380.21      341.87      3.92 o 
  -1   6   5      570.04      662.78      7.33 o 
   0   6   5      723.36      710.57      5.09 o 
   1   6   5      865.38      875.52     11.19 o 
   2   6   5       45.13       91.11      2.96 o 
   3   6   5       21.10       24.80      2.49 o 
   4   6   5       22.80       29.21      0.65 o 
   5   6   5        9.06        8.90      0.48 o 
  -5   7   5       11.57       13.67      0.52 o 
  -4   7   5        8.25        9.91      0.46 o 
  -3   7   5        8.61       10.15      2.04 o 
  -2   7   5       86.05       99.06      3.73 o 
  -1   7   5       17.04       21.30      1.34 o 
   0   7   5       81.78       96.71      1.91 o 
   1   7   5       30.27       32.58      1.65 o 
   2   7   5      226.97      180.15      3.12 o 
   3   7   5       69.65       71.69      2.98 o 
   4   7   5        5.54       12.27      0.47 o 
   5   7   5       21.07       18.56      0.57 o 
  -5   8   5        0.45        1.09      0.34 o 
  -4   8   5       23.53       22.17      0.64 o 
  -3   8   5      114.09       96.56      2.37 o 
  -2   8   5       93.81       79.09      1.48 o 
  -1   8   5       59.76       47.62      2.27 o 
   0   8   5      732.45      795.51      6.14 o 
   1   8   5        7.50       13.81      1.45 o 
   2   8   5       18.25       23.10      2.95 o 
   3   8   5      105.71       99.35      1.93 o 
   4   8   5       24.88       23.08      0.57 o 
   5   8   5        5.53        6.75      0.42 o 
  -5   9   5        2.34        3.28      0.35 o 
  -4   9   5       12.74       14.53      0.56 o 
  -3   9   5       46.69       51.54      1.50 o 
  -2   9   5      147.76      158.65      3.25 o 
  -1   9   5       36.29       63.98      1.64 o 
   0   9   5       25.15       30.87      1.59 o 
   1   9   5      152.02      166.25      4.43 o 
   2   9   5      104.97       93.01      4.19 o 
   3   9   5       88.01       83.32      1.81 o 
   4   9   5       17.60       21.44      0.59 o 
   5   9   5        3.70        3.32      0.39 o 
  -5  10   5        2.87        4.28      0.34 o 
  -4  10   5       18.54       15.92      0.88 o 
  -3  10   5       39.51       40.93      1.38 o 
  -2  10   5      121.21      112.90      3.99 o 
  -1  10   5       27.84       29.46      1.37 o 
   0  10   5       34.32       29.85      1.40 o 
   1  10   5       25.96       28.90      2.18 o 
   2  10   5       92.48       90.09      4.98 o 
   3  10   5       67.65       77.22      1.25 o 
   4  10   5       13.98       12.67      0.58 o 
   5  10   5        2.97        3.81      0.51 o 
  -5  11   5        0.21        0.15      0.38 o 
  -4  11   5        0.51        0.17      0.44 o 
  -3  11   5        2.41       11.09      1.86 o 
  -2  11   5       39.58       50.25      3.16 o 
  -1  11   5       19.87       45.69      2.25 o 
   0  11   5      202.45      234.34      3.84 o 
   1  11   5       75.97       79.97      3.28 o 
   2  11   5      127.67      131.98      1.75 o 
   3  11   5       78.32       79.23      1.04 o 
   4  11   5       11.66       16.70      0.54 o 
   5  11   5        2.84        3.88      0.38 o 
  -5  12   5        3.56        6.12      0.91 o 
  -4  12   5        6.13        5.86      0.59 o 
  -3  12   5        1.37        9.08      1.48 o 
  -2  12   5        7.48       11.56      0.52 o 
  -1  12   5        7.42        8.39      1.10 o 
   0  12   5      121.19      116.58      3.79 o 
   1  12   5       23.91       20.12      4.77 o 
   2  12   5       23.86       23.73      0.76 o 
   3  12   5       64.69       63.94      0.90 o 
   4  12   5       25.66       20.69      0.68 o 
   5  12   5        5.12        5.51      0.73 o 
  -4  13   5        0.90        1.11      0.30 o 
  -3  13   5        3.73        4.57      0.51 o 
  -2  13   5       22.56       17.76      0.54 o 
  -1  13   5       26.08       28.09      0.89 o 
   0  13   5       66.82       75.73      5.27 o 
   1  13   5       39.98       41.96      1.21 o 
   2  13   5        3.74        8.29      0.59 o 
   3  13   5        0.23        0.64      0.43 o 
   4  13   5        6.57        6.00      0.49 o 
  -4  14   5        0.63        0.38      0.28 o 
  -3  14   5       18.50       14.12      0.64 o 
  -2  14   5       78.96       75.57      1.49 o 
  -1  14   5       21.58       28.09      0.75 o 
   0  14   5       88.41       91.21      1.65 o 
   1  14   5       24.21       29.82      0.89 o 
   2  14   5       16.71       29.43      1.35 o 
   3  14   5        9.86        8.76      0.66 o 
   4  14   5        3.35        4.23      0.35 o 
  -4  15   5        4.94        2.81      0.52 o 
  -3  15   5       12.38       11.49      0.56 o 
  -2  15   5        6.27        5.18      0.52 o 
  -1  15   5       19.30       18.88      0.72 o 
   0  15   5       17.22       14.98      0.88 o 
   1  15   5        8.41       10.37      0.60 o 
   2  15   5        1.20        2.57      0.87 o 
   3  15   5        7.45        7.07      0.57 o 
   4  15   5        5.96        3.27      0.43 o 
  -3  16   5        1.29        1.21      0.34 o 
  -2  16   5        8.49        8.38      0.56 o 
  -1  16   5       11.08       10.31      0.49 o 
   0  16   5        9.65       16.96      0.61 o 
   1  16   5       16.74       18.93      0.69 o 
   2  16   5        5.56        7.85      1.26 o 
   3  16   5        0.44        0.68      0.31 o 
   4  16   5        3.51        3.00      0.58 o 
  -3  17   5        0.08       -0.12      0.31 o 
  -2  17   5       11.07       11.07      0.56 o 
  -1  17   5        2.06        3.87      0.43 o 
   0  17   5       20.83       21.95      0.63 o 
   1  17   5        4.51        3.64      0.48 o 
   2  17   5        4.59        5.49      0.92 o 
   3  17   5        0.45       -0.11      0.30 o 
  -3  18   5        0.57        1.12      0.34 o 
  -2  18   5        6.53        5.46      0.45 o 
  -1  18   5        2.46        1.13      0.36 o 
   0  18   5        4.78        4.82      0.43 o 
   1  18   5        5.53        2.53      0.45 o 
   2  18   5        5.05        5.43      0.78 o 
   3  18   5        0.69        0.71      0.35 o 
  -2  19   5        1.09        1.52      0.37 o 
  -1  19   5        3.20        5.61      0.37 o 
   0  19   5        3.11        4.55      0.41 o 
   1  19   5        7.31        7.66      0.56 o 
   2  19   5        4.35        3.20      0.52 o 
  -2  20   5        0.04        0.07      0.36 o 
  -1  20   5        8.23        5.87      0.39 o 
   0  20   5        4.21        4.86      0.36 o 
   1  20   5        0.93        1.67      0.42 o 
   2  20   5        0.35        0.12      0.32 o 
   0  21   5        0.10       -0.27      0.37 o 
   1  21   5        0.52        0.35      0.50 o 
  -5   0   6        3.65        4.36      0.77 o 
  -4   0   6       90.69       83.75      1.50 o 
  -3   0   6        9.22       12.17      1.01 o 
  -2   0   6      148.30      161.61      1.38 o 
  -1   0   6       33.33       28.80      0.93 o 
   0   0   6      664.75      677.19      3.29 o 
   1   0   6       90.02       80.01      2.46 o 
   2   0   6      113.62      115.02      2.25 o 
   3   0   6        0.17       -0.17      0.63 o 
   4   0   6       13.54       15.40      1.19 o 
   5   0   6        0.37       -0.60      0.73 o 
   6   0   6        0.12       -0.47      0.60 o 
  -5   1   6       13.06       11.93      0.83 o 
  -4   1   6        6.81        6.35      0.44 o 
  -3   1   6       19.03       21.91      0.63 o 
  -2   1   6      319.36      286.76      3.26 o 
  -1   1   6      256.81      262.58      3.08 o 
   0   1   6      474.44      502.42      4.32 o 
   1   1   6      305.80      313.16      3.14 o 
   2   1   6       35.84       67.46      1.63 o 
   3   1   6        2.85        1.67      0.73 o 
   4   1   6        8.82        8.01      0.47 o 
   5   1   6        0.61        0.65      0.46 o 
   6   1   6        1.21        2.36      0.43 o 
  -5   2   6        0.91        0.28      0.39 o 
  -4   2   6       17.82       13.99      0.53 o 
  -3   2   6        4.85        2.66      0.72 o 
  -2   2   6       36.19       66.03      2.73 o 
  -1   2   6      451.32      440.76      2.32 o 
   0   2   6     1567.54     1447.24      9.41 o 
   1   2   6      396.09      404.40      3.24 o 
   2   2   6      278.13      238.36      2.02 o 
   3   2   6       27.71       32.39      1.87 o 
   4   2   6       27.70       25.17      0.64 o 
   5   2   6       13.56       10.92      0.58 o 
  -5   3   6        0.50       -0.01      0.37 o 
  -4   3   6       14.09       19.80      0.60 o 
  -3   3   6        6.51        5.54      1.07 o 
  -2   3   6      105.75       84.15      1.05 o 
  -1   3   6      226.75      320.25      2.55 o 
   0   3   6     2089.21     2121.51     19.68 o 
   1   3   6      857.97      751.22     10.27 o 
   2   3   6       33.27       36.62      1.02 o 
   3   3   6       52.05       35.20      2.97 o 
   4   3   6       10.45        7.09      0.44 o 
   5   3   6        7.34        7.43      0.52 o 
  -5   4   6       12.82       15.53      0.60 o 
  -4   4   6       76.18       90.30      1.06 o 
  -3   4   6       17.28       14.38      0.76 o 
  -2   4   6       31.15       45.32      0.83 o 
  -1   4   6       80.34      120.20      1.77 o 
   0   4   6     1703.14     1717.65      7.35 o 
   1   4   6      333.39      295.44      3.11 o 
   2   4   6       11.42       11.40      2.06 o 
   3   4   6        3.20       -1.27      2.38 o 
   4   4   6        4.93        5.24      0.44 o 
   5   4   6        2.35        0.72      0.46 o 
  -5   5   6        4.97        4.17      0.46 o 
  -4   5   6       20.49       14.82      0.48 o 
  -3   5   6       35.53       33.83      1.65 o 
  -2   5   6       56.95       63.28      1.61 o 
  -1   5   6      708.28      618.38      7.81 o 
   0   5   6      324.27      358.10      3.52 o 
   1   5   6       63.98      177.74      2.22 o 
   2   5   6       49.29       59.06      1.94 o 
   3   5   6       33.13       20.43      2.65 o 
   4   5   6        0.01        0.24      0.33 o 
   5   5   6        3.65        4.36      0.47 o 
  -5   6   6       17.12       17.14      0.64 o 
  -4   6   6       16.57       12.33      0.47 o 
  -3   6   6       30.80       33.12      1.53 o 
  -2   6   6       44.26       40.10      1.49 o 
  -1   6   6      112.51       96.67      2.29 o 
   0   6   6      752.48      776.18      4.80 o 
   1   6   6       26.63       34.81      3.51 o 
   2   6   6       37.11       39.31      6.03 o 
   3   6   6       15.12       17.30      3.78 o 
   4   6   6        3.14        1.48      0.35 o 
   5   6   6        2.11        2.19      0.39 o 
  -5   7   6        0.69        0.38      0.39 o 
  -4   7   6        8.32        9.31      0.79 o 
  -3   7   6       35.54       39.98      2.06 o 
  -2   7   6      292.28      268.20      2.94 o 
  -1   7   6        9.97        7.15      0.87 o 
   0   7   6      371.02      401.66      3.69 o 
   1   7   6        2.26        5.89      1.83 o 
   2   7   6       26.47       47.06      4.13 o 
   3   7   6      132.11      127.75      1.15 o 
   4   7   6       78.76       91.53      1.10 o 
   5   7   6        9.75        9.83      0.45 o 
  -5   8   6        5.31        7.60      0.63 o 
  -4   8   6        5.63        5.54      0.46 o 
  -3   8   6       73.47       79.08      0.83 o 
  -2   8   6       39.01       43.99      1.43 o 
  -1   8   6      118.82      106.01      2.31 o 
   0   8   6       65.09       73.96      2.07 o 
   1   8   6       24.24       31.07      2.80 o 
   2   8   6       31.75       30.62      3.35 o 
   3   8   6        7.62       13.70      0.57 o 
   4   8   6       18.74       14.58      0.56 o 
   5   8   6        0.80       -0.21      0.33 o 
  -5   9   6        4.87        5.12      0.48 o 
  -4   9   6        0.09       -0.26      0.44 o 
  -3   9   6       25.77       23.00      0.49 o 
  -2   9   6       15.61       14.23      2.48 o 
  -1   9   6      235.24      308.36      6.31 o 
   0   9   6      180.56      162.79      9.33 o 
   1   9   6      459.36      483.52     24.46 o 
   2   9   6       56.20       36.80      3.79 o 
   3   9   6        1.90        2.28      0.44 o 
   4   9   6       12.54       15.26      0.51 o 
   5   9   6        8.29        6.39      0.37 o 
  -5  10   6        2.86        1.48      0.33 o 
  -4  10   6        9.20        6.82      0.63 o 
  -3  10   6        2.43        7.76      0.85 o 
  -2  10   6       12.90       12.56      1.66 o 
  -1  10   6        5.52        8.71      0.80 o 
   0  10   6      104.21      124.98      4.54 o 
   1  10   6       27.75       22.71      4.24 o 
   2  10   6       19.94       19.00      3.33 o 
   3  10   6       74.24       60.33      0.89 o 
   4  10   6       24.33       20.17      0.56 o 
   5  10   6        1.76        1.85      0.32 o 
  -5  11   6        3.22        4.53      0.54 o 
  -4  11   6        0.38        0.56      0.47 o 
  -3  11   6       29.44       33.68      0.57 o 
  -2  11   6       70.70      112.15      1.85 o 
  -1  11   6      110.93      124.98      5.93 o 
   0  11   6       16.65       12.17      2.97 o 
   1  11   6       70.11       66.22      6.56 o 
   2  11   6      257.77      267.02      2.21 o 
   3  11   6       23.45       24.86      0.68 o 
   4  11   6        8.54        9.74      0.46 o 
   5  11   6        2.48        2.44      0.39 o 
  -4  12   6        5.69        3.76      0.43 o 
  -3  12   6       13.97       14.61      0.63 o 
  -2  12   6       36.22       43.40      0.74 o 
  -1  12   6       45.58       35.93      1.04 o 
   0  12   6        6.98        4.84      3.79 o 
   1  12   6       12.12       22.35      1.78 o 
   2  12   6       37.26       35.64      0.88 o 
   3  12   6       16.13       19.32      0.68 o 
   4  12   6        3.90        3.56      0.41 o 
  -4  13   6        7.67        5.59      0.53 o 
  -3  13   6       25.47       24.35      0.94 o 
  -2  13   6        7.35        3.98      0.45 o 
  -1  13   6      106.62      107.67      1.24 o 
   0  13   6       46.41       59.61      1.37 o 
   1  13   6       34.13       51.00      1.07 o 
   2  13   6       10.02        8.08      0.69 o 
   3  13   6        3.93       10.30      0.54 o 
   4  13   6        4.12        4.95      0.44 o 
  -4  14   6        1.68        2.10      0.29 o 
  -3  14   6        5.51        4.96      0.64 o 
  -2  14   6        0.88        1.27      0.38 o 
  -1  14   6       11.23       15.03      0.66 o 
   0  14   6        7.76        6.88      0.71 o 
   1  14   6       11.13       11.97      0.80 o 
   2  14   6        3.60        3.98      0.66 o 
   3  14   6       16.80       16.55      0.73 o 
   4  14   6        5.70        6.19      0.50 o 
  -4  15   6        0.22        0.12      0.38 o 
  -3  15   6        2.61        1.93      0.44 o 
  -2  15   6       13.19       14.35      0.68 o 
  -1  15   6       52.90       62.04      1.46 o 
   0  15   6       10.11       11.13      0.72 o 
   1  15   6       35.20       46.24      1.23 o 
   2  15   6       17.86       15.67      1.11 o 
   3  15   6        0.58        1.14      0.43 o 
   4  15   6        5.29        4.88      0.41 o 
  -3  16   6       11.30       10.66      0.76 o 
  -2  16   6        0.37        0.48      0.42 o 
  -1  16   6       28.58       22.84      0.84 o 
   0  16   6        5.48        2.96      0.69 o 
   1  16   6        2.78        6.69      0.75 o 
   2  16   6        6.81        4.38      0.75 o 
   3  16   6        3.20        2.53      0.63 o 
  -3  17   6        3.72        2.99      0.39 o 
  -2  17   6        2.16        2.75      0.39 o 
  -1  17   6        2.16        2.63      0.47 o 
   0  17   6        0.74        0.61      0.52 o 
   1  17   6        4.18        5.44      0.58 o 
   2  17   6        0.61        1.08      0.65 o 
   3  17   6        0.61        1.14      0.41 o 
  -3  18   6        0.20        0.02      0.40 o 
  -2  18   6        0.52        0.05      0.45 o 
  -1  18   6        1.61        2.22      0.42 o 
   0  18   6       12.22       11.68      0.66 o 
   1  18   6        0.65        0.76      0.78 o 
   2  18   6        2.25        0.84      0.57 o 
   3  18   6        3.09        1.55      0.40 o 
  -2  19   6        0.54        0.35      0.36 o 
  -1  19   6        8.68        8.49      0.54 o 
   0  19   6        3.52        2.68      0.54 o 
   1  19   6        3.22        3.56      0.68 o 
   2  19   6        1.41        0.27      0.39 o 
  -1  20   6        0.47       -0.26      0.37 o 
   0  20   6        4.36        3.93      0.61 o 
   1  20   6        0.38       -0.52      0.52 o 
  -5   0   7        9.00        8.38      1.21 o 
  -4   0   7        9.08       10.74      0.68 o 
  -3   0   7       75.48       65.11      1.53 o 
  -2   0   7       34.19       44.79      3.89 o 
  -1   0   7       42.98       45.18      1.23 o 
   0   0   7       86.08       89.25      1.63 o 
   1   0   7       17.98       18.72      0.64 o 
   2   0   7      236.56      230.33      2.97 o 
   3   0   7        8.72        4.61      0.91 o 
   4   0   7       22.92       18.54      0.90 o 
   5   0   7        6.34        5.72      0.81 o 
  -5   1   7        2.19        3.12      0.47 o 
  -4   1   7       21.16       17.30      0.60 o 
  -3   1   7        2.20        1.16      0.35 o 
  -2   1   7       44.12       69.94      2.36 o 
  -1   1   7       73.57      108.71      1.12 o 
   0   1   7     2182.39     2244.73      8.25 o 
   1   1   7      321.31      253.47      2.07 o 
   2   1   7      195.24      187.23      1.91 o 
   3   1   7        1.61        1.88      0.49 o 
   4   1   7       98.64       91.47      1.33 o 
   5   1   7        5.73        4.83      0.48 o 
  -5   2   7        4.04        3.85      0.44 o 
  -4   2   7       12.71        9.11      0.42 o 
  -3   2   7       53.96       45.54      1.99 o 
  -2   2   7       40.60       36.35      1.18 o 
  -1   2   7      666.20      644.44      7.13 o 
   0   2   7      526.04      547.83      2.10 o 
   1   2   7      409.50      502.50      2.28 o 
   2   2   7       53.00       42.49      0.98 o 
   3   2   7        6.14        5.91      2.09 o 
   4   2   7        3.67        2.75      0.45 o 
   5   2   7        4.18        4.45      0.60 o 
  -5   3   7        3.54        2.64      0.40 o 
  -4   3   7       13.21       13.39      0.51 o 
  -3   3   7        1.24        0.31      0.77 o 
  -2   3   7       55.30       47.67      1.06 o 
  -1   3   7      427.40      401.63      3.19 o 
   0   3   7      620.64      586.55      2.61 o 
   1   3   7      129.24      182.09      1.30 o 
   2   3   7        1.51        6.20      1.75 o 
   3   3   7       19.12       18.46      3.99 o 
   4   3   7       42.04       36.45      0.80 o 
   5   3   7       25.22       30.95      0.80 o 
  -5   4   7        0.64        0.72      0.40 o 
  -4   4   7       50.56       50.99      0.84 o 
  -3   4   7       71.96       58.01      2.61 o 
  -2   4   7        2.62        3.86      0.37 o 
  -1   4   7       29.59       53.15      1.89 o 
   0   4   7       24.75       23.78      0.62 o 
   1   4   7      180.68      160.96      1.71 o 
   2   4   7        5.60        8.59      0.80 o 
   3   4   7       62.14       52.72      2.07 o 
   4   4   7        7.02        5.22      0.40 o 
   5   4   7        7.85        9.98      0.52 o 
  -5   5   7        0.46        1.13      0.37 o 
  -4   5   7       27.44       27.82      0.69 o 
  -3   5   7       27.72       27.26      0.58 o 
  -2   5   7       25.79       27.64      0.76 o 
  -1   5   7       50.45       34.51      0.91 o 
   0   5   7       68.05       75.11      1.23 o 
   1   5   7        9.22       20.16      2.97 o 
   2   5   7       28.30       24.08      2.88 o 
   3   5   7       41.53       35.85      2.09 o 
   4   5   7       22.37       25.39      0.70 o 
   5   5   7        9.27       10.06      0.52 o 
  -5   6   7        2.58        3.27      0.41 o 
  -4   6   7       33.12       29.98      0.65 o 
  -3   6   7       97.19       91.72      1.08 o 
  -2   6   7        6.22        9.84      1.20 o 
  -1   6   7       29.12       80.43      2.23 o 
   0   6   7      391.64      409.29      3.73 o 
   1   6   7      265.10      224.25      8.44 o 
   2   6   7       26.53       27.90      2.59 o 
   3   6   7       28.76       38.05      1.44 o 
   4   6   7       23.51       26.09      0.61 o 
   5   6   7       17.40       16.37      0.55 o 
  -5   7   7        3.42        4.37      0.56 o 
  -4   7   7        8.87        9.92      0.50 o 
  -3   7   7       68.17       74.78      0.78 o 
  -2   7   7       95.48       73.31      2.00 o 
  -1   7   7      166.03      198.86      3.50 o 
   0   7   7       81.24       79.12      2.16 o 
   1   7   7      348.60      284.16     16.48 o 
   2   7   7       57.41       50.00      4.22 o 
   3   7   7       43.28       50.09      0.76 o 
   4   7   7        0.02       -0.13      0.39 o 
   5   7   7        2.65        3.77      0.39 o 
  -5   8   7        5.22        5.39      0.39 o 
  -4   8   7       38.97       40.63      1.04 o 
  -3   8   7       16.51       23.34      1.03 o 
  -2   8   7      155.61      165.42      2.58 o 
  -1   8   7       69.25       74.76      1.99 o 
   0   8   7       13.88       14.00      0.97 o 
   1   8   7       64.82       61.79      6.08 o 
   2   8   7      123.59      132.51     12.21 o 
   3   8   7       84.80       71.08      1.02 o 
   4   8   7        2.00       -0.17      0.38 o 
   5   8   7        0.34        0.27      0.32 o 
  -5   9   7        0.08        0.18      0.27 o 
  -4   9   7        1.63        1.69      0.45 o 
  -3   9   7       86.81       82.53      1.18 o 
  -2   9   7       98.11      120.13      7.08 o 
  -1   9   7       18.01       24.77      1.28 o 
   0   9   7       26.00       25.30      1.31 o 
   1   9   7       21.08       13.12      3.85 o 
   2   9   7      164.43      147.88      5.48 o 
   3   9   7       96.17      105.20      1.60 o 
   4   9   7        7.79        7.67      0.42 o 
   5   9   7        0.57        0.49      0.34 o 
  -5  10   7        2.15        2.37      0.33 o 
  -4  10   7        3.69        4.73      0.55 o 
  -3  10   7       19.45       18.46      0.79 o 
  -2  10   7       31.55       43.11      0.75 o 
  -1  10   7       35.50       35.16      2.02 o 
   0  10   7       66.35       68.83      5.24 o 
   1  10   7       16.30       21.91      4.63 o 
   2  10   7       21.35       30.37      0.78 o 
   3  10   7       53.28       52.00      0.94 o 
   4  10   7        8.61        4.88      0.38 o 
   5  10   7        0.07        0.03      0.37 o 
  -4  11   7        2.82        2.26      0.42 o 
  -3  11   7        6.38       18.62      1.98 o 
  -2  11   7      217.58      204.85      1.60 o 
  -1  11   7      146.49      131.89      6.22 o 
   0  11   7        9.12        5.23      1.57 o 
   1  11   7        0.87       17.91      6.16 o 
   2  11   7       28.53       62.00      1.37 o 
   3  11   7      150.44      132.31      1.35 o 
   4  11   7        7.22        2.68      0.34 o 
  -4  12   7        6.55        6.00      0.84 o 
  -3  12   7       46.51       44.56      1.22 o 
  -2  12   7       32.94       48.28      0.75 o 
  -1  12   7       13.32       14.65      0.61 o 
   0  12   7       59.73       61.82      1.64 o 
   1  12   7        1.65        4.68      0.49 o 
   2  12   7       55.80       57.73      1.27 o 
   3  12   7       49.37       50.63      0.91 o 
   4  12   7       10.54        8.63      0.43 o 
  -4  13   7        4.14        3.89      0.45 o 
  -3  13   7        0.67        2.21      0.58 o 
  -2  13   7       12.28       10.06      0.58 o 
  -1  13   7       71.84       63.52      1.01 o 
   0  13   7        4.69        4.68      0.60 o 
   1  13   7       31.22       40.14      0.88 o 
   2  13   7       18.93       18.05      0.79 o 
   3  13   7        0.71        0.61      0.39 o 
   4  13   7        0.91       -0.02      0.36 o 
  -4  14   7        3.51        1.93      0.50 o 
  -3  14   7        3.25        1.35      0.52 o 
  -2  14   7        9.72       10.27      0.68 o 
  -1  14   7        4.20       16.69      0.67 o 
   0  14   7       61.87       67.24      1.31 o 
   1  14   7       64.24       62.75      1.51 o 
   2  14   7        0.66        3.60      0.65 o 
   3  14   7        1.51        1.78      0.55 o 
   4  14   7        1.57        1.67      0.38 o 
  -3  15   7        3.88        2.15      0.51 o 
  -2  15   7       10.47        8.21      0.66 o 
  -1  15   7        2.13        1.89      0.48 o 
   0  15   7       32.58       29.73      1.00 o 
   1  15   7        8.64        5.75      0.89 o 
   2  15   7        0.15        2.74      0.60 o 
   3  15   7        2.18        2.81      0.52 o 
   4  15   7        1.77        1.15      0.64 o 
  -3  16   7        2.49        1.43      0.53 o 
  -2  16   7        5.25        8.42      0.68 o 
  -1  16   7        5.51        6.19      0.70 o 
   0  16   7        1.95        1.09      0.67 o 
   1  16   7        5.17        8.59      1.49 o 
   2  16   7       14.96       15.52      1.01 o 
   3  16   7        0.52        0.56      0.45 o 
  -3  17   7        0.42        0.45      0.40 o 
  -2  17   7        3.48        3.61      0.58 o 
  -1  17   7        2.93        4.46      0.53 o 
   0  17   7        1.54        0.61      0.58 o 
   1  17   7        5.97        5.15      0.70 o 
   2  17   7        4.40        4.21      0.68 o 
   3  17   7        1.00        0.31      0.34 o 
  -2  18   7        1.90        2.15      0.55 o 
  -1  18   7        1.42        3.19      0.56 o 
   0  18   7        1.01        0.80      0.71 o 
   1  18   7       10.15        6.83      0.64 o 
   2  18   7        0.01        0.79      0.45 o 
  -2  19   7        0.20       -0.27      0.57 o 
  -1  19   7        2.18        3.29      0.48 o 
   0  19   7        1.76        1.28      0.63 o 
   1  19   7        6.93        7.95      0.78 o 
   2  19   7        0.46        0.12      0.35 o 
  -1  20   7        2.89        1.17      0.44 o 
   0  20   7        0.09       -0.32      0.48 o 
   1  20   7        0.56        1.13      0.59 o 
  -5   0   8        4.98        4.12      0.70 o 
  -4   0   8       20.08       18.83      0.97 o 
  -3   0   8       15.42       20.03      2.61 o 
  -2   0   8       32.30       45.23      2.56 o 
  -1   0   8      137.25      154.26      2.37 o 
   0   0   8      392.82      413.31      2.88 o 
   1   0   8      325.13      300.53      2.39 o 
   2   0   8       89.15       78.08      2.93 o 
   3   0   8        0.61        4.21      3.07 o 
   4   0   8        9.89       10.83      0.75 o 
   5   0   8        0.29        0.53      0.63 o 
  -5   1   8        1.12        0.65      0.44 o 
  -4   1   8        3.96        6.25      0.39 o 
  -3   1   8       60.94       48.38      1.97 o 
  -2   1   8       67.00       72.52      2.00 o 
  -1   1   8      169.15      152.19      4.87 o 
   0   1   8      260.46      297.63      1.69 o 
   1   1   8      169.05      145.56      1.67 o 
   2   1   8       23.75       25.55      2.89 o 
   3   1   8       38.19       39.81      1.22 o 
   4   1   8        4.84        4.41      0.51 o 
   5   1   8       15.73       13.11      0.54 o 
  -5   2   8       27.52       27.03      2.28 o 
  -4   2   8        8.91        5.63      0.46 o 
  -3   2   8        3.42        5.35      0.38 o 
  -2   2   8        0.47        0.96      0.38 o 
  -1   2   8       42.84       81.86      3.28 o 
   0   2   8      278.80      277.07      1.66 o 
   1   2   8      221.02      207.25      1.76 o 
   2   2   8       10.95       12.77      0.69 o 
   3   2   8        0.97        1.94      0.56 o 
   4   2   8       21.40       23.87      0.81 o 
   5   2   8       10.82       14.15      0.62 o 
  -5   3   8        0.58        0.77      0.38 o 
  -4   3   8        3.75        2.44      0.45 o 
  -3   3   8       18.72       21.47      0.47 o 
  -2   3   8        4.67       18.39      3.64 o 
  -1   3   8       47.28      109.19      3.85 o 
   0   3   8      262.33      297.72      1.79 o 
   1   3   8      394.22      350.16      1.89 o 
   2   3   8      103.29      104.62      1.74 o 
   3   3   8        4.46        2.26      0.48 o 
   4   3   8       27.25       26.85      1.00 o 
   5   3   8       15.35       23.85      0.62 o 
  -5   4   8       10.52       10.58      0.75 o 
  -4   4   8       30.53       26.16      0.80 o 
  -3   4   8        9.12       10.76      0.48 o 
  -2   4   8        6.01        6.63      1.41 o 
  -1   4   8       52.36       42.98      1.06 o 
   0   4   8      241.07      232.97      2.54 o 
   1   4   8        1.03       15.29      0.86 o 
   2   4   8       47.89       44.04      1.95 o 
   3   4   8        1.59        3.34      0.39 o 
   4   4   8       40.12       33.11      1.32 o 
   5   4   8        0.13        0.03      0.38 o 
  -5   5   8        0.54        0.26      0.32 o 
  -4   5   8       37.17       37.09      0.90 o 
  -3   5   8       21.24       18.25      0.57 o 
  -2   5   8       15.05       32.87      5.25 o 
  -1   5   8       27.10       53.22      3.25 o 
   0   5   8       85.04       89.89      1.51 o 
   1   5   8      135.74      112.39      5.95 o 
   2   5   8      165.75      119.33      2.72 o 
   3   5   8       10.55        7.06      0.45 o 
   4   5   8       16.20       19.28      0.65 o 
   5   5   8        1.27        1.14      0.36 o 
  -5   6   8        1.40        4.11      0.45 o 
  -4   6   8        9.11        7.39      0.53 o 
  -3   6   8       53.31       43.18      0.64 o 
  -2   6   8       17.11       23.74      1.11 o 
  -1   6   8      207.04      210.41      4.69 o 
   0   6   8       68.57       88.87      4.12 o 
   1   6   8      186.83      218.06      6.70 o 
   2   6   8       95.73       72.98      3.02 o 
   3   6   8       40.25       39.68      0.75 o 
   4   6   8        9.45        8.86      0.44 o 
   5   6   8        0.16        0.11      0.38 o 
  -5   7   8        0.38        0.49      0.31 o 
  -4   7   8        2.26        1.02      0.43 o 
  -3   7   8       31.18       39.33      1.05 o 
  -2   7   8      157.64      146.52      2.86 o 
  -1   7   8       49.91       44.26      1.67 o 
   0   7   8      167.23      156.08      9.21 o 
   1   7   8       33.22       32.50      3.29 o 
   2   7   8       83.75       72.63      7.87 o 
   3   7   8      112.33      117.34      1.36 o 
   4   7   8        7.81        4.32      0.38 o 
   5   7   8       10.08       10.78      0.64 o 
  -5   8   8        2.27        2.47      0.34 o 
  -4   8   8        3.63        2.76      0.42 o 
  -3   8   8      114.96      113.15      1.10 o 
  -2   8   8       42.20       54.96      1.25 o 
  -1   8   8       13.24       14.88      1.15 o 
   0   8   8        6.38        4.85      0.77 o 
   1   8   8        9.71       10.99      3.87 o 
   2   8   8      126.90       98.40      1.51 o 
   3   8   8       70.29       89.95      1.25 o 
   4   8   8        8.69        8.98      0.42 o 
   5   8   8        0.53        0.18      0.34 o 
  -5   9   8        1.10        1.20      0.30 o 
  -4   9   8       10.13       10.43      0.71 o 
  -3   9   8        4.86        5.16      0.41 o 
  -2   9   8      371.85      329.26      2.49 o 
  -1   9   8        2.62        4.54      0.75 o 
   0   9   8       26.76       32.28      3.06 o 
   1   9   8       12.15        7.88      4.56 o 
   2   9   8       17.90       69.02      2.61 o 
   3   9   8        2.87        2.30      0.43 o 
   4   9   8        0.70        0.48      0.32 o 
   5   9   8        2.80        4.08      0.49 o 
  -4  10   8        5.96        6.84      0.55 o 
  -3  10   8        3.51        3.56      0.41 o 
  -2  10   8       73.38       69.01      0.99 o 
  -1  10   8       91.27       82.49      1.52 o 
   0  10   8       11.53       11.78      1.59 o 
   1  10   8        5.41       23.45      6.05 o 
   2  10   8       20.87       23.75      0.70 o 
   3  10   8       20.56       20.30      0.68 o 
   4  10   8        9.95        7.83      0.41 o 
  -4  11   8        4.43        3.19      0.46 o 
  -3  11   8        6.38        7.17      0.51 o 
  -2  11   8       75.79       78.19      1.04 o 
  -1  11   8       40.05       36.34      0.82 o 
   0  11   8        9.32       12.67      0.71 o 
   1  11   8        7.30       11.64      0.68 o 
   2  11   8       46.53       62.50      1.40 o 
   3  11   8        4.53        1.39      0.46 o 
   4  11   8        5.77        4.60      0.39 o 
  -4  12   8        0.15       -0.20      0.42 o 
  -3  12   8        3.32        2.45      0.42 o 
  -2  12   8       21.74       30.77      0.74 o 
  -1  12   8       27.09       39.88      0.99 o 
   0  12   8       41.94       38.86      1.04 o 
   1  12   8       95.67       81.95      1.33 o 
   2  12   8       25.86       25.89      0.93 o 
   3  12   8        9.47        8.99      0.54 o 
   4  12   8        1.22        0.78      0.33 o 
  -4  13   8        7.80        4.21      0.53 o 
  -3  13   8       23.61       20.05      1.08 o 
  -2  13   8        3.59        3.17      0.46 o 
  -1  13   8        3.39       12.86      0.70 o 
   0  13   8        0.82        0.47      0.47 o 
   1  13   8       54.12       48.67      1.09 o 
   2  13   8        0.12        1.12      0.52 o 
   3  13   8        0.29        1.70      0.52 o 
   4  13   8        2.59        3.38      0.37 o 
  -4  14   8        1.73        2.03      0.71 o 
  -3  14   8        1.23        0.67      0.60 o 
  -2  14   8        0.81        2.06      0.67 o 
  -1  14   8        5.89       11.01      0.62 o 
   0  14   8       10.85        7.61      0.50 o 
   1  14   8       23.70       25.07      1.03 o 
   2  14   8       11.75       11.51      0.67 o 
   3  14   8        1.36        0.63      0.40 o 
   4  14   8        0.60        1.41      0.40 o 
  -3  15   8        1.51        1.68      0.57 o 
  -2  15   8        5.26        4.80      0.66 o 
  -1  15   8       18.15       20.43      0.85 o 
   0  15   8       19.61       21.55      1.28 o 
   1  15   8       22.31       29.08      1.28 o 
   2  15   8       10.57       12.99      1.45 o 
   3  15   8        2.59        3.03      0.69 o 
  -3  16   8        1.70        2.09      0.44 o 
  -2  16   8        2.71        3.37      0.47 o 
  -1  16   8        5.55        3.65      0.62 o 
   0  16   8        7.29        7.61      0.98 o 
   1  16   8        7.33        5.08      0.69 o 
   2  16   8        2.39        4.55      1.00 o 
   3  16   8        1.38        2.13      0.45 o 
  -3  17   8        0.12        0.46      0.38 o 
  -2  17   8        1.50        1.21      0.61 o 
  -1  17   8        0.59        2.27      0.55 o 
   0  17   8       10.98       16.35      1.08 o 
   1  17   8        6.42        4.79      0.62 o 
   2  17   8        1.45        1.75      0.57 o 
   3  17   8        1.16        1.43      0.40 o 
  -2  18   8        1.40        1.34      0.48 o 
  -1  18   8        2.71        1.59      0.46 o 
   0  18   8        5.50        5.20      0.85 o 
   1  18   8        2.47        1.31      0.70 o 
   2  18   8        1.61        0.51      0.39 o 
  -1  19   8        0.29        0.09      0.37 o 
   0  19   8        1.03        1.32      0.89 o 
   1  19   8        2.37        3.18      0.62 o 
   0  20   8        1.65        2.70      0.48 o 
  -5   0   9        7.85        6.77      0.68 o 
  -4   0   9       21.19       19.51      0.78 o 
  -3   0   9        4.84        7.58      0.50 o 
  -2   0   9        7.97       11.02      1.82 o 
  -1   0   9        0.29       59.91      6.38 o 
   0   0   9      113.78      112.06      1.73 o 
   1   0   9      270.79      259.88      2.41 o 
   2   0   9       75.08       64.26      3.65 o 
   3   0   9        0.97       -0.09      0.74 o 
   4   0   9       13.64        9.96      0.74 o 
   5   0   9        0.00        0.44      0.56 o 
  -5   1   9        0.48        1.07      0.39 o 
  -4   1   9        2.10        1.54      0.35 o 
  -3   1   9       27.56       32.94      0.57 o 
  -2   1   9       76.60       78.38      4.50 o 
  -1   1   9       59.64       56.35      1.19 o 
   0   1   9      253.60      241.16      3.14 o 
   1   1   9       24.59       16.93      0.54 o 
   2   1   9      103.61      110.98      4.56 o 
   3   1   9       57.64       43.68      0.99 o 
   4   1   9       37.56       36.34      1.12 o 
   5   1   9        0.23       -0.24      0.35 o 
  -5   2   9       11.48        7.92      1.20 o 
  -4   2   9       18.18       17.84      0.57 o 
  -3   2   9       26.49       22.99      0.62 o 
  -2   2   9       29.57       29.12      3.43 o 
  -1   2   9       13.07       36.56      1.77 o 
   0   2   9      234.23      279.97      1.82 o 
   1   2   9      185.34      149.90      1.43 o 
   2   2   9       91.59       76.36      1.84 o 
   3   2   9       24.90       21.35      0.77 o 
   4   2   9        9.42       11.10      0.71 o 
   5   2   9        3.93        4.90      0.40 o 
  -5   3   9        0.34        0.27      0.45 o 
  -4   3   9        1.67        1.41      0.40 o 
  -3   3   9       47.13       52.69      0.90 o 
  -2   3   9       77.14       74.42      3.77 o 
  -1   3   9       97.42       97.89      1.56 o 
   0   3   9      258.03      268.68      2.54 o 
   1   3   9       20.59       39.17      1.98 o 
   2   3   9       33.43       41.69      5.11 o 
   3   3   9       44.80       50.80      1.23 o 
   4   3   9       21.52       28.80      0.87 o 
   5   3   9        8.47       10.69      0.51 o 
  -5   4   9        0.71        0.84      0.34 o 
  -4   4   9        1.02        1.52      0.48 o 
  -3   4   9        4.67        5.49      0.47 o 
  -2   4   9       30.68       31.06      0.93 o 
  -1   4   9      171.20      146.47      2.02 o 
   0   4   9      119.61      117.80      2.55 o 
   1   4   9       49.77       75.33      4.54 o 
   2   4   9        9.80       16.98      2.83 o 
   3   4   9      139.34      138.72      1.46 o 
   4   4   9        1.90        3.52      0.53 o 
   5   4   9        7.61        6.46      0.44 o 
  -5   5   9        1.83        2.68      0.34 o 
  -4   5   9       14.96       13.62      0.59 o 
  -3   5   9        1.41        1.67      0.36 o 
  -2   5   9      159.67      135.46      2.03 o 
  -1   5   9       55.14       63.46      1.88 o 
   0   5   9       49.96       47.73      1.60 o 
   1   5   9       94.32       82.07      3.35 o 
   2   5   9        8.43        7.08      3.60 o 
   3   5   9       77.05       52.76      0.97 o 
   4   5   9        6.09        3.96      0.44 o 
   5   5   9        0.17        0.23      0.35 o 
  -5   6   9        0.99        1.12      0.31 o 
  -4   6   9        5.78        4.21      0.46 o 
  -3   6   9       12.31       16.00      0.85 o 
  -2   6   9       87.37       80.88      5.87 o 
  -1   6   9       37.44       34.62      1.48 o 
   0   6   9       20.32       11.92      0.97 o 
   1   6   9        0.19        7.43      0.93 o 
   2   6   9      316.05      316.94     12.35 o 
   3   6   9      189.12      181.82      2.20 o 
   4   6   9        5.47        5.34      0.41 o 
   5   6   9        2.16        0.89      0.34 o 
  -5   7   9        1.61        1.75      0.29 o 
  -4   7   9        7.77        6.53      0.44 o 
  -3   7   9       35.18       39.48      0.69 o 
  -2   7   9      140.64      130.04      1.23 o 
  -1   7   9      130.20      100.88      2.77 o 
   0   7   9       96.21       94.42      2.37 o 
   1   7   9        3.30       11.98      4.08 o 
   2   7   9       39.71       47.46      0.99 o 
   3   7   9       12.01       13.45      0.53 o 
   4   7   9        1.27        0.80      0.31 o 
   5   7   9        1.99        2.59      0.34 o 
  -5   8   9        0.35        0.18      0.30 o 
  -4   8   9        5.77        2.54      0.40 o 
  -3   8   9      107.37       92.34      0.98 o 
  -2   8   9      103.64      102.53      1.15 o 
  -1   8   9        8.35        7.37      1.00 o 
   0   8   9       48.54       55.42      3.40 o 
   1   8   9       15.78       18.34      5.05 o 
   2   8   9      168.89      152.77      1.20 o 
   3   8   9        9.08       11.46      0.54 o 
   4   8   9        4.61        4.28      0.35 o 
   5   8   9        0.51        0.19      0.32 o 
  -4   9   9        8.97        8.88      0.56 o 
  -3   9   9       60.38       67.76      0.91 o 
  -2   9   9       20.55       23.42      0.91 o 
  -1   9   9       20.92       20.40      0.71 o 
   0   9   9        4.30        3.79      0.83 o 
   1   9   9        4.89        8.26      0.63 o 
   2   9   9       71.76       56.13      0.80 o 
   3   9   9       52.02       48.57      0.81 o 
   4   9   9        6.48        6.35      0.39 o 
  -4  10   9        1.58        1.35      0.49 o 
  -3  10   9       35.31       45.71      0.86 o 
  -2  10   9       65.38       55.50      0.93 o 
  -1  10   9      153.53      129.70      2.42 o 
   0  10   9       14.92       11.79      0.66 o 
   1  10   9       24.38       45.17      1.09 o 
   2  10   9       53.23       63.63      0.99 o 
   3  10   9        6.45        9.96      0.59 o 
   4  10   9        4.90        5.97      0.38 o 
  -4  11   9        6.40        6.52      0.56 o 
  -3  11   9        5.40        6.95      0.58 o 
  -2  11   9      105.85      115.59      1.31 o 
  -1  11   9       69.08       84.82      1.28 o 
   0  11   9       30.29       23.90      1.30 o 
   1  11   9      127.67      123.24      1.87 o 
   2  11   9       69.41       78.75      1.32 o 
   3  11   9       17.15       18.60      0.63 o 
   4  11   9        6.94        6.08      0.35 o 
  -4  12   9        6.72        6.12      0.58 o 
  -3  12   9       31.43       29.10      0.94 o 
  -2  12   9        2.70       11.11      0.98 o 
  -1  12   9       33.44       46.61      1.01 o 
   0  12   9       31.43       39.83      0.93 o 
   1  12   9       97.73       86.85      1.63 o 
   2  12   9       59.36       60.75      1.18 o 
   3  12   9        3.16        7.77      0.70 o 
   4  12   9        1.34        1.41      0.32 o 
  -4  13   9        1.47        0.74      0.40 o 
  -3  13   9        2.19        2.73      0.66 o 
  -2  13   9        4.92        4.82      0.60 o 
  -1  13   9       25.47       24.46      0.82 o 
   0  13   9        5.71        6.60      0.68 o 
   1  13   9       22.62       22.42      1.02 o 
   2  13   9        7.38        4.52      0.55 o 
   3  13   9        4.16        3.92      0.42 o 
   4  13   9        1.16        1.21      0.90 o 
  -3  14   9        0.88        1.34      0.57 o 
  -2  14   9        0.39       -0.16      0.49 o 
  -1  14   9       13.08       11.76      0.71 o 
   0  14   9        3.91        5.41      0.66 o 
   1  14   9        5.86        4.95      0.63 o 
   2  14   9        5.89        1.22      0.47 o 
   3  14   9        5.39        6.03      0.64 o 
  -3  15   9        2.06        2.54      0.54 o 
  -2  15   9        3.36        2.87      0.50 o 
  -1  15   9        2.33        2.71      0.48 o 
   0  15   9        1.08        0.45      0.54 o 
   1  15   9        6.28        3.79      0.65 o 
   2  15   9        0.68        0.76      0.57 o 
   3  15   9        4.82        3.34      0.49 o 
  -3  16   9        0.29        0.82      0.33 o 
  -2  16   9        0.81        0.84      0.44 o 
  -1  16   9        2.97        3.04      0.55 o 
   0  16   9        1.87        0.46      0.87 o 
   1  16   9        6.87        8.96      0.69 o 
   2  16   9        3.85        2.93      0.53 o 
   3  16   9        5.69        8.60      0.57 o 
  -2  17   9        0.24        0.70      0.47 o 
  -1  17   9        3.19        2.99      0.53 o 
   0  17   9        2.59        1.84      0.74 o 
   1  17   9        1.50        0.81      0.66 o 
   2  17   9        0.74        0.10      0.42 o 
  -2  18   9        0.48        0.11      0.49 o 
  -1  18   9        4.19        4.46      0.49 o 
   0  18   9        0.26        0.06      0.43 o 
   1  18   9        4.39        4.28      0.67 o 
   2  18   9        2.62        2.82      0.50 o 
  -1  19   9        0.12        0.03      0.43 o 
   0  19   9        1.51        2.46      0.86 o 
   1  19   9        1.14        1.31      0.47 o 
  -5   0  10        0.01        0.20      0.46 o 
  -4   0  10        1.02        1.06      0.53 o 
  -3   0  10        0.00       -0.05      0.53 o 
  -2   0  10        4.71        2.09      0.67 o 
  -1   0  10        4.78       11.45      1.43 o 
   0   0  10       16.36        9.58      0.64 o 
   1   0  10       22.51       22.37      0.91 o 
   2   0  10        6.03       12.10      2.48 o 
   3   0  10      201.73      177.22      4.64 o 
   4   0  10      110.68      105.38      2.89 o 
   5   0  10       39.82       58.70      1.69 o 
  -5   1  10        1.75        0.46      0.35 o 
  -4   1  10       32.98       33.14      0.81 o 
  -3   1  10       33.54       29.89      0.62 o 
  -2   1  10      307.85      283.56     12.25 o 
  -1   1  10      100.40       94.63      3.23 o 
   0   1  10      110.57      120.49      2.88 o 
   1   1  10       27.33       39.68      0.81 o 
   2   1  10       58.90       79.65      1.82 o 
   3   1  10        8.54        8.44      0.64 o 
   4   1  10        6.73        4.14      0.67 o 
   5   1  10        1.59        1.48      0.54 o 
  -5   2  10        2.46        2.48      0.55 o 
  -4   2  10        9.71        6.87      0.46 o 
  -3   2  10        3.13        4.24      0.45 o 
  -2   2  10       23.98       30.63      5.74 o 
  -1   2  10      313.81      294.58      8.17 o 
   0   2  10      127.34      144.90      1.43 o 
   1   2  10      171.31      187.87      2.57 o 
   2   2  10      155.47      128.99      2.15 o 
   3   2  10      119.57      114.50      1.80 o 
   4   2  10       37.78       40.83      0.96 o 
   5   2  10        8.04        7.93      0.50 o 
  -5   3  10        2.13        3.74      0.47 o 
  -4   3  10       12.32       12.10      0.54 o 
  -3   3  10      112.52      101.42      1.53 o 
  -2   3  10      170.70      160.65      7.75 o 
  -1   3  10       14.39       14.31      1.49 o 
   0   3  10      157.55      132.25      1.41 o 
   1   3  10       28.79       29.28      0.86 o 
   2   3  10      105.35      125.87      2.19 o 
   3   3  10       16.55       14.62      0.88 o 
   4   3  10       11.40        8.59      0.61 o 
   5   3  10        2.08        1.78      0.35 o 
  -5   4  10        0.41        0.02      0.37 o 
  -4   4  10        9.77        9.15      0.50 o 
  -3   4  10       88.84       81.65      1.27 o 
  -2   4  10       24.15       40.88      1.78 o 
  -1   4  10      133.73      144.74      9.12 o 
   0   4  10       94.20       92.52      1.42 o 
   1   4  10      198.84      181.31     10.70 o 
   2   4  10      183.13      160.06      1.75 o 
   3   4  10       43.73       39.34      1.04 o 
   4   4  10       20.62       15.32      0.69 o 
   5   4  10        1.57        2.44      0.33 o 
  -5   5  10        5.34        6.69      2.43 o 
  -4   5  10        0.95        0.52      0.36 o 
  -3   5  10       49.60       47.13      0.78 o 
  -2   5  10       21.24       44.95      5.43 o 
  -1   5  10       18.54       29.75      2.25 o 
   0   5  10      134.34      172.53      2.35 o 
   1   5  10       92.43       80.64      5.29 o 
   2   5  10      251.68      242.01      1.86 o 
   3   5  10       82.06       91.83      1.24 o 
   4   5  10        9.25        7.51      0.49 o 
   5   5  10        2.17        1.69      0.35 o 
  -5   6  10        3.14        2.01      1.23 o 
  -4   6  10       25.10       22.48      0.82 o 
  -3   6  10       53.56       41.55      0.88 o 
  -2   6  10       26.75       41.13      2.50 o 
  -1   6  10      169.11      161.37      4.28 o 
   0   6  10       55.59       61.35      1.84 o 
   1   6  10       86.64       95.53      4.23 o 
   2   6  10      144.48      124.93      1.52 o 
   3   6  10       26.08       20.89      0.61 o 
   4   6  10        3.82        3.67      0.44 o 
   5   6  10        3.27        3.43      0.47 o 
  -4   7  10        5.70        3.74      0.44 o 
  -3   7  10       28.62       35.33      0.71 o 
  -2   7  10       19.65       19.38      0.63 o 
  -1   7  10       87.24      105.94      3.58 o 
   0   7  10      115.17       97.58      3.51 o 
   1   7  10      108.92       97.07      4.48 o 
   2   7  10        4.37        6.52      0.47 o 
   3   7  10       52.14       46.43      0.96 o 
   4   7  10        1.91        2.19      0.40 o 
  -4   8  10        1.02        1.11      0.36 o 
  -3   8  10       36.76       37.14      0.81 o 
  -2   8  10       13.18       25.33      0.86 o 
  -1   8  10        1.67       16.28      1.13 o 
   0   8  10       56.15       79.31     12.44 o 
   1   8  10       89.98       71.97      0.97 o 
   2   8  10       60.33       61.02      0.88 o 
   3   8  10        4.48        4.87      0.45 o 
   4   8  10        2.72        1.85      0.37 o 
  -4   9  10       11.37        9.92      0.61 o 
  -3   9  10        1.32        1.49      0.47 o 
  -2   9  10       81.62       79.39      1.06 o 
  -1   9  10       30.60       37.90      1.16 o 
   0   9  10        7.47        5.84      0.49 o 
   1   9  10       76.40       65.55      1.04 o 
   2   9  10       10.49       22.27      1.62 o 
   3   9  10        0.02        0.38      0.35 o 
   4   9  10        0.85        1.07      0.36 o 
  -4  10  10        0.04        0.16      0.40 o 
  -3  10  10        1.14        2.31      0.47 o 
  -2  10  10        2.36        2.92      0.45 o 
  -1  10  10        2.64       24.04      0.84 o 
   0  10  10       19.17       11.78      0.67 o 
   1  10  10       99.50      106.20      1.22 o 
   2  10  10        6.71        5.89      0.46 o 
   3  10  10        1.72        0.97      0.38 o 
   4  10  10        5.37        6.52      0.56 o 
  -4  11  10        3.45        2.45      0.53 o 
  -3  11  10        4.02        2.93      0.46 o 
  -2  11  10       28.85       24.68      0.80 o 
  -1  11  10       32.05       31.08      0.89 o 
   0  11  10       27.99       20.49      0.74 o 
   1  11  10       11.27       19.40      0.76 o 
   2  11  10       17.48       15.59      0.72 o 
   3  11  10        0.32        0.47      0.38 o 
   4  11  10        1.66        0.53      0.32 o 
  -4  12  10        1.50        1.80      0.96 o 
  -3  12  10        2.87        2.17      0.43 o 
  -2  12  10       13.77       20.56      0.73 o 
  -1  12  10        5.23        8.35      0.56 o 
   0  12  10       26.28       25.74      1.01 o 
   1  12  10        3.73        5.84      0.57 o 
   2  12  10       14.77       23.23      0.93 o 
   3  12  10        1.83        0.74      0.41 o 
   4  12  10        0.55        1.86      0.43 o 
  -3  13  10        2.55        0.71      0.58 o 
  -2  13  10        4.94        6.76      0.65 o 
  -1  13  10        5.76        5.54      0.63 o 
   0  13  10       11.41       10.73      0.76 o 
   1  13  10        3.02        2.63      0.51 o 
   2  13  10       25.37       20.06      0.82 o 
   3  13  10        1.42        1.36      0.39 o 
  -3  14  10        0.42        0.07      0.34 o 
  -2  14  10        3.33        4.74      0.52 o 
  -1  14  10        6.62       11.48      0.63 o 
   0  14  10        4.51        5.81      0.65 o 
   1  14  10        7.20       10.08      0.59 o 
   2  14  10        8.55        6.69      0.49 o 
   3  14  10        0.14        0.22      0.36 o 
  -3  15  10        5.72        1.77      0.38 o 
  -2  15  10        1.02        0.86      0.45 o 
  -1  15  10        3.53        2.15      0.41 o 
   0  15  10       13.12       14.85      0.72 o 
   1  15  10        6.67        4.80      0.59 o 
   2  15  10        0.21        0.58      0.40 o 
   3  15  10        1.87        1.05      0.50 o 
  -2  16  10        0.63        1.18      0.50 o 
  -1  16  10        2.95        2.27      0.47 o 
   0  16  10        5.59        7.16      0.64 o 
   1  16  10        7.55        5.35      0.81 o 
   2  16  10        1.28        0.83      0.41 o 
  -2  17  10        1.30        1.55      0.36 o 
  -1  17  10        1.99        2.86      0.48 o 
   0  17  10        0.56        1.63      0.52 o 
   1  17  10        1.71        0.64      0.62 o 
   2  17  10        2.67        2.39      0.43 o 
  -1  18  10        1.16        1.10      0.39 o 
   0  18  10        0.04        0.20      0.38 o 
   1  18  10        0.34        1.36      0.47 o 
  -5   0  11        3.53        2.09      1.18 o 
  -4   0  11        3.02        2.44      0.49 o 
  -3   0  11      190.64      181.66      5.70 o 
  -2   0  11       64.63       72.39      1.65 o 
  -1   0  11      102.44       90.04     17.63 o 
   0   0  11        5.88       12.28      0.75 o 
   1   0  11      163.20      151.32      2.21 o 
   2   0  11       26.90       34.99      1.36 o 
   3   0  11       17.00       13.89      1.09 o 
   4   0  11       17.70       22.18      1.53 o 
   5   0  11        1.60        4.04      0.65 o 
  -5   1  11        1.84        1.13      0.39 o 
  -4   1  11       38.41       39.36      0.75 o 
  -3   1  11       17.00       24.11      0.66 o 
  -2   1  11       59.27       71.82      1.22 o 
  -1   1  11        7.20       19.15      3.22 o 
   0   1  11       30.24       17.87      0.62 o 
   1   1  11       56.09       53.17      1.29 o 
   2   1  11      117.70      125.22      1.61 o 
   3   1  11       94.44       95.00      1.62 o 
   4   1  11       27.59       27.20      1.53 o 
   5   1  11        5.25        4.93      0.49 o 
  -5   2  11        3.90        2.66      1.40 o 
  -4   2  11       21.53       19.68      0.55 o 
  -3   2  11       75.97       73.76      0.90 o 
  -2   2  11        9.28       13.65      0.98 o 
  -1   2  11      139.72      121.29      5.29 o 
   0   2  11       87.90       79.70      1.17 o 
   1   2  11       58.09       70.75      1.33 o 
   2   2  11       46.89       61.02      1.18 o 
   3   2  11       36.20       32.07      1.22 o 
   4   2  11       34.57       27.89      0.93 o 
   5   2  11        5.64        5.71      0.71 o 
  -5   3  11        0.21       -0.17      0.48 o 
  -4   3  11        2.25        1.04      0.37 o 
  -3   3  11       11.01       13.31      0.49 o 
  -2   3  11      135.11      151.76      1.90 o 
  -1   3  11      118.72      135.52      1.83 o 
   0   3  11       81.75       80.10      1.19 o 
   1   3  11      159.08      166.70      2.51 o 
   2   3  11      129.19      133.73      1.66 o 
   3   3  11       22.52       18.52      1.10 o 
   4   3  11        7.63        6.55      0.61 o 
   5   3  11        4.26        2.50      0.63 o 
  -4   4  11        0.10        0.16      0.36 o 
  -3   4  11        5.54        5.42      0.41 o 
  -2   4  11        3.35        3.51      0.48 o 
  -1   4  11       19.81       32.08      3.32 o 
   0   4  11       15.19       19.04      0.77 o 
   1   4  11       96.29       92.89     13.85 o 
   2   4  11       33.04       24.18      0.84 o 
   3   4  11       30.62       33.43      1.00 o 
   4   4  11       34.14       39.67      1.03 o 
   5   4  11        3.76        2.30      0.57 o 
  -4   5  11        1.13        0.31      0.32 o 
  -3   5  11      135.39      121.02      1.42 o 
  -2   5  11      172.03      169.39      1.42 o 
  -1   5  11       47.12       41.74      0.99 o 
   0   5  11       96.55      115.72      7.60 o 
   1   5  11       29.19       29.14      0.79 o 
   2   5  11       54.94       53.84      1.35 o 
   3   5  11        1.69        3.21      0.59 o 
   4   5  11        0.75        0.55      0.46 o 
  -4   6  11        5.24        9.01      0.55 o 
  -3   6  11        8.56        9.16      0.49 o 
  -2   6  11       19.55       23.45      0.84 o 
  -1   6  11       19.40       23.60      0.83 o 
   0   6  11        4.40        2.57      0.44 o 
   1   6  11       13.84       25.22      0.69 o 
   2   6  11       37.00       36.37      0.86 o 
   3   6  11        3.19        2.79      0.49 o 
   4   6  11        4.17        4.77      0.54 o 
  -4   7  11        0.12        1.23      0.30 o 
  -3   7  11       41.94       39.95      0.84 o 
  -2   7  11       57.02       51.19      0.88 o 
  -1   7  11        1.36        3.70      0.54 o 
   0   7  11       53.54       53.29      1.19 o 
   1   7  11       12.33       14.14      0.58 o 
   2   7  11        2.57        9.79      0.71 o 
   3   7  11       24.71       26.75      0.84 o 
   4   7  11        4.97        5.31      0.47 o 
  -4   8  11        0.50        0.21      0.31 o 
  -3   8  11        1.92        2.63      0.43 o 
  -2   8  11       10.51       12.18      0.56 o 
  -1   8  11        0.66        1.64      0.48 o 
   0   8  11       19.68       21.34      0.74 o 
   1   8  11       13.71        9.42      0.52 o 
   2   8  11        7.04        8.18      0.52 o 
   3   8  11        4.70        3.73      0.49 o 
   4   8  11        4.67        4.00      0.42 o 
  -4   9  11        2.15        1.96      0.40 o 
  -3   9  11       10.78        8.89      0.51 o 
  -2   9  11        1.20        0.57      0.43 o 
  -1   9  11       24.50       17.51      0.64 o 
   0   9  11        1.48        7.70      0.54 o 
   1   9  11       23.89       16.40      0.60 o 
   2   9  11        7.02        8.87      0.51 o 
   3   9  11        2.51        2.56      0.44 o 
   4   9  11        7.42        7.29      0.83 o 
  -4  10  11        2.74        1.35      0.50 o 
  -3  10  11        1.17        0.89      0.37 o 
  -2  10  11        4.53        3.18      0.58 o 
  -1  10  11       23.01       26.76      0.96 o 
   0  10  11       16.83       23.62      0.68 o 
   1  10  11       39.12       43.66      0.85 o 
   2  10  11        3.08        4.69      0.50 o 
   3  10  11        4.53        3.68      0.47 o 
   4  10  11        7.41        5.61      0.61 o 
  -4  11  11        8.80        5.46      2.09 o 
  -3  11  11        9.17        8.65      0.59 o 
  -2  11  11       18.18       16.03      0.73 o 
  -1  11  11        5.30        3.28      0.47 o 
   0  11  11        6.75        4.27      0.44 o 
   1  11  11        5.68        4.42      0.49 o 
   2  11  11        2.19        2.29      0.69 o 
   3  11  11        2.61        2.67      0.44 o 
   4  11  11        0.50        0.67      0.36 o 
  -3  12  11        5.16        2.85      0.49 o 
  -2  12  11        6.60        7.63      0.59 o 
  -1  12  11       26.76       25.10      0.88 o 
   0  12  11       12.91       10.59      0.67 o 
   1  12  11       25.89       29.94      0.80 o 
   2  12  11        5.39        7.44      0.56 o 
   3  12  11        0.12        0.05      0.34 o 
  -3  13  11        2.24        2.63      0.38 o 
  -2  13  11        9.43        6.23      0.56 o 
  -1  13  11       17.19       15.80      1.12 o 
   0  13  11        1.88        1.96      0.57 o 
   1  13  11       13.48       15.69      0.63 o 
   2  13  11        4.37        6.83      0.52 o 
   3  13  11        6.47        6.58      0.42 o 
  -3  14  11        1.21        0.46      0.33 o 
  -2  14  11        1.41        0.55      0.36 o 
  -1  14  11        4.35        3.03      0.44 o 
   0  14  11       18.53       17.58      0.76 o 
   1  14  11        7.24        4.31      0.62 o 
   2  14  11        1.58        2.20      0.41 o 
   3  14  11        0.30        0.98      0.32 o 
  -2  15  11        4.29        2.61      0.33 o 
  -1  15  11       18.93       19.53      0.62 o 
   0  15  11        1.57        2.31      0.45 o 
   1  15  11        8.26        6.58      0.63 o 
   2  15  11        2.76        3.06      0.53 o 
  -2  16  11        2.39        1.63      0.33 o 
  -1  16  11        0.83        1.03      0.38 o 
   0  16  11        3.75        2.90      0.40 o 
   1  16  11        7.44        5.04      0.82 o 
   2  16  11        0.27        0.53      0.39 o 
  -1  17  11        0.25        0.31      0.34 o 
   0  17  11        6.31        5.27      0.49 o 
   1  17  11        0.44        0.09      0.45 o 
  -4   0  12       10.99       10.13      0.63 o 
  -3   0  12       11.64        7.41      1.38 o 
  -2   0  12       45.16       57.24      1.68 o 
  -1   0  12        9.03        7.58      0.83 o 
   0   0  12       62.98       61.68      1.54 o 
   1   0  12        7.39       11.55      0.95 o 
   2   0  12      123.67      127.89      2.92 o 
   3   0  12       28.86       36.91      1.88 o 
   4   0  12        0.05        0.97      0.71 o 
  -4   1  12        6.24        4.09      0.39 o 
  -3   1  12       29.16       25.04      0.75 o 
  -2   1  12      113.59       98.89      1.55 o 
  -1   1  12      194.58      179.06      2.22 o 
   0   1  12      121.17      119.37      1.36 o 
   1   1  12      114.09      116.67      2.08 o 
   2   1  12       21.19       36.51      1.10 o 
   3   1  12        1.15        3.10      0.78 o 
   4   1  12       10.58       11.27      1.58 o 
  -4   2  12       21.95       22.56      0.60 o 
  -3   2  12       15.14       14.25      0.60 o 
  -2   2  12       17.22       20.30      1.36 o 
  -1   2  12        5.75       17.87      0.68 o 
   0   2  12        6.95        6.62      0.43 o 
   1   2  12       61.82       60.12      1.19 o 
   2   2  12       51.89       57.42      1.18 o 
   3   2  12       28.18       33.64      1.31 o 
   4   2  12        0.27        0.41      0.55 o 
  -4   3  12        1.18        1.43      0.33 o 
  -3   3  12        9.22        5.12      0.40 o 
  -2   3  12       20.83       29.05      0.94 o 
  -1   3  12       77.43      116.25      2.26 o 
   0   3  12       43.11       45.00      0.83 o 
   1   3  12      318.65      276.58      5.09 o 
   2   3  12        4.20        9.12      0.80 o 
   3   3  12       51.80       42.90      4.09 o 
   4   3  12        5.83        6.11      0.54 o 
  -4   4  12        5.31        4.13      0.30 o 
  -3   4  12        1.77        1.47      0.34 o 
  -2   4  12       90.15       90.67      1.48 o 
  -1   4  12       13.02       14.56      0.71 o 
   0   4  12       96.07       93.82      1.13 o 
   1   4  12       26.80       29.28      1.06 o 
   2   4  12        5.18        9.75      1.26 o 
   3   4  12        7.83        7.97      0.82 o 
   4   4  12        1.12        0.57      0.42 o 
  -4   5  12        2.46        2.66      0.32 o 
  -3   5  12       28.43       31.18      0.56 o 
  -2   5  12        4.50        4.55      0.72 o 
  -1   5  12       60.30       61.29      0.97 o 
   0   5  12       66.50       67.04      0.97 o 
   1   5  12       27.17       32.80      0.98 o 
   2   5  12       37.37       34.21      0.95 o 
   3   5  12       16.01       14.12      0.78 o 
   4   5  12        2.23        1.44      0.43 o 
  -4   6  12       12.05       11.14      0.47 o 
  -3   6  12        0.56        0.30      0.41 o 
  -2   6  12       11.44        9.55      0.58 o 
  -1   6  12       87.87       75.63      1.18 o 
   0   6  12       15.19       15.18      0.61 o 
   1   6  12        0.11       17.20      0.82 o 
   2   6  12       14.95       17.72      0.62 o 
   3   6  12       16.51       13.13      0.73 o 
   4   6  12        0.62        0.30      0.39 o 
  -4   7  12        1.92        1.37      0.26 o 
  -3   7  12       17.90       22.19      0.64 o 
  -2   7  12       34.79       36.41      0.75 o 
  -1   7  12       18.65       23.68      0.87 o 
   0   7  12       30.66       34.43      0.83 o 
   1   7  12        5.07        8.05      0.51 o 
   2   7  12        2.61       10.82      0.66 o 
   3   7  12        8.15        7.35      0.63 o 
   4   7  12        1.55        1.56      0.39 o 
  -4   8  12        0.84        0.10      0.31 o 
  -3   8  12        4.01        4.15      0.41 o 
  -2   8  12       24.41       26.32      0.87 o 
  -1   8  12        5.99        7.03      0.64 o 
   0   8  12       49.38       51.24      0.91 o 
   1   8  12       12.69        9.02      0.51 o 
   2   8  12       11.11       16.27      0.88 o 
   3   8  12        0.85        0.64      0.46 o 
   4   8  12        5.17        5.24      0.60 o 
  -4   9  12        0.81        0.07      0.37 o 
  -3   9  12        6.99        4.66      0.40 o 
  -2   9  12        0.50        1.26      0.46 o 
  -1   9  12       22.45       24.99      0.92 o 
   0   9  12        9.50       12.46      0.50 o 
   1   9  12       32.04       34.09      0.85 o 
   2   9  12       23.49       17.50      0.69 o 
   3   9  12        0.70       -0.28      0.56 o 
   4   9  12        0.60        0.14      0.31 o 
  -3  10  12        0.77        1.28      0.37 o 
  -2  10  12       16.83       14.08      0.63 o 
  -1  10  12       13.06       14.60      0.88 o 
   0  10  12        7.12        2.91      0.47 o 
   1  10  12        8.83        9.17      0.66 o 
   2  10  12        9.20        7.43      0.75 o 
   3  10  12        5.75        7.23      0.68 o 
  -3  11  12        7.36        4.61      0.39 o 
  -2  11  12        3.23        2.03      0.38 o 
  -1  11  12        5.03        8.37      1.29 o 
   0  11  12       12.77       11.76      0.63 o 
   1  11  12       26.89       24.89      0.90 o 
   2  11  12        5.65        6.92      0.63 o 
   3  11  12        0.60        0.61      0.46 o 
  -3  12  12        7.45        3.03      0.42 o 
  -2  12  12        8.41        6.88      0.58 o 
  -1  12  12        0.35        0.49      0.47 o 
   0  12  12        5.89        7.00      0.52 o 
   1  12  12        4.79        5.14      0.54 o 
   2  12  12        2.72        2.20      0.42 o 
   3  12  12        3.59        3.09      0.63 o 
  -3  13  12        2.32        0.77      0.90 o 
  -2  13  12        3.60        3.06      0.35 o 
  -1  13  12        1.31        1.43      0.40 o 
   0  13  12        2.28        4.57      0.50 o 
   1  13  12        3.06        6.40      0.66 o 
   2  13  12        0.61        0.64      0.34 o 
   3  13  12        3.96        2.39      0.64 o 
  -2  14  12        1.73        1.23      0.28 o 
  -1  14  12        6.47        5.56      0.39 o 
   0  14  12        8.46        9.05      0.70 o 
   1  14  12        0.66        1.12      0.48 o 
   2  14  12        3.92        4.41      0.53 o 
  -2  15  12        0.44        0.67      0.34 o 
  -1  15  12        3.60        1.38      0.34 o 
   0  15  12        9.98       12.33      0.52 o 
   1  15  12        5.43        3.88      0.42 o 
   2  15  12        3.47        3.37      0.65 o 
  -1  16  12       15.73       14.63      0.66 o 
   0  16  12        7.20        6.28      0.43 o 
   1  16  12        8.56        6.34      0.87 o 
  -4   0  13        1.52        1.19      0.39 o 
  -3   0  13        3.63        1.80      0.54 o 
  -2   0  13        0.08        0.52      0.57 o 
  -1   0  13        9.09       60.26      1.70 o 
   0   0  13       99.61      111.44      2.86 o 
   1   0  13      277.61      257.23      3.25 o 
   2   0  13        4.62        8.09      0.90 o 
   3   0  13        3.21        6.60      1.08 o 
   4   0  13        3.46        1.44      0.65 o 
  -4   1  13        1.96        1.82      0.33 o 
  -3   1  13       16.73       14.41      0.60 o 
  -2   1  13       51.34       45.09      0.88 o 
  -1   1  13       14.55       29.15      0.82 o 
   0   1  13       23.39       21.93      0.81 o 
   1   1  13       99.99      100.41      1.55 o 
   2   1  13       51.00       55.97      1.19 o 
   3   1  13        7.81        6.41      0.89 o 
   4   1  13        4.32        3.77      0.53 o 
  -4   2  13       14.09       12.16      0.51 o 
  -3   2  13        1.23        0.79      0.41 o 
  -2   2  13        8.79       12.97      0.64 o 
  -1   2  13       94.43       92.73      1.16 o 
   0   2  13       18.43       24.42      0.76 o 
   1   2  13       56.97       66.21      1.27 o 
   2   2  13       55.37       53.19      1.34 o 
   3   2  13        1.46        1.28      1.10 o 
   4   2  13        0.19        0.68      0.46 o 
  -4   3  13        9.12        8.10      1.04 o 
  -3   3  13       10.02        7.31      0.46 o 
  -2   3  13       12.37       12.67      0.77 o 
  -1   3  13       20.21       31.88      0.84 o 
   0   3  13       64.37       76.99      1.23 o 
   1   3  13       68.58       57.16      1.70 o 
   2   3  13       38.49       34.52      1.36 o 
   3   3  13        8.76       11.59      0.61 o 
   4   3  13        0.65        1.09      0.43 o 
  -4   4  13        8.12        8.90      0.50 o 
  -3   4  13        4.30        3.67      0.44 o 
  -2   4  13        3.81        6.66      1.16 o 
  -1   4  13       17.33       16.36      0.81 o 
   0   4  13       73.34       67.48      0.93 o 
   1   4  13       31.49       26.69      1.00 o 
   2   4  13       41.55       42.36      1.22 o 
   3   4  13        8.10        7.82      0.68 o 
   4   4  13        5.23        6.30      0.58 o 
  -4   5  13       10.77        9.68      1.67 o 
  -3   5  13        1.32        1.02      0.37 o 
  -2   5  13       17.75       23.56      2.48 o 
  -1   5  13       14.78       17.67      0.77 o 
   0   5  13       20.07       18.50      0.57 o 
   1   5  13        8.72       11.27      0.62 o 
   2   5  13       77.96       76.73      1.98 o 
   3   5  13        7.95        5.99      0.57 o 
   4   5  13        1.64        2.81      0.40 o 
  -4   6  13        4.36        3.78      1.33 o 
  -3   6  13        4.77        5.91      0.45 o 
  -2   6  13        7.36        7.21      0.74 o 
  -1   6  13       17.73       11.32      0.62 o 
   0   6  13       55.16       44.87      0.86 o 
   1   6  13        0.63        2.05      0.46 o 
   2   6  13        4.72        3.14      0.53 o 
   3   6  13        4.57        5.51      0.54 o 
   4   6  13        4.81        3.67      0.53 o 
  -3   7  13        1.33        1.68      0.33 o 
  -2   7  13       19.43       18.48      0.70 o 
  -1   7  13       33.30       32.45      0.98 o 
   0   7  13        1.71        0.25      0.37 o 
   1   7  13       19.14       35.37      0.87 o 
   2   7  13       20.63       22.25      0.88 o 
   3   7  13       12.29       11.67      0.63 o 
   4   7  13        1.91        1.63      0.31 o 
  -3   8  13        0.15        0.30      0.29 o 
  -2   8  13        9.43        9.00      0.55 o 
  -1   8  13       16.12       10.64      0.81 o 
   0   8  13       18.73       18.35      0.69 o 
   1   8  13        2.94        5.70      0.72 o 
   2   8  13        5.81        7.09      0.62 o 
   3   8  13        2.85        3.10      0.58 o 
  -3   9  13        0.65        0.49      0.27 o 
  -2   9  13        1.46        2.07      0.43 o 
  -1   9  13       35.95       27.77      1.08 o 
   0   9  13        3.14        3.44      0.69 o 
   1   9  13       39.99       37.16      1.14 o 
   2   9  13        0.74        2.00      0.44 o 
   3   9  13       10.64        9.37      0.76 o 
  -3  10  13        0.07       -0.01      0.29 o 
  -2  10  13        9.07        5.95      0.47 o 
  -1  10  13        5.78        6.51      0.70 o 
   0  10  13        3.11        4.00      0.67 o 
   1  10  13        1.41        1.77      0.82 o 
   2  10  13        4.36        2.96      0.62 o 
   3  10  13        2.84        3.05      0.79 o 
  -3  11  13        0.30        0.29      0.29 o 
  -2  11  13        4.04        3.95      0.41 o 
  -1  11  13        1.64        2.55      0.55 o 
   0  11  13        4.31        3.20      0.56 o 
   1  11  13       11.59       11.90      0.97 o 
   2  11  13        2.79        3.55      0.63 o 
   3  11  13        4.22        4.71      0.55 o 
  -2  12  13        0.44       -0.03      0.32 o 
  -1  12  13        1.06        1.18      0.42 o 
   0  12  13        2.89        5.14      0.72 o 
   1  12  13        4.19        2.84      0.79 o 
   2  12  13        1.51        1.90      0.90 o 
  -2  13  13        0.18        1.07      0.28 o 
  -1  13  13        2.34        1.63      0.35 o 
   0  13  13        0.90        1.36      0.39 o 
   1  13  13        1.36        1.77      0.51 o 
   2  13  13       11.13        8.96      1.00 o 
  -2  14  13        4.69        1.57      0.35 o 
  -1  14  13        0.77        0.62      0.29 o 
   0  14  13        1.66        1.68      0.35 o 
   1  14  13        3.98        3.29      0.44 o 
   2  14  13        0.12        0.36      0.54 o 
  -1  15  13        5.74        7.06      0.41 o 
   0  15  13        0.98        1.01      0.30 o 
   1  15  13        0.81        0.99      0.50 o 
  -4   0  14        0.38        0.80      0.54 o 
  -3   0  14        2.72        3.39      0.50 o 
  -2   0  14        0.84        0.47      0.71 o 
  -1   0  14      110.78      107.06      2.13 o 
   0   0  14        0.51        0.13      0.72 o 
   1   0  14       96.01      126.40      9.64 o 
   2   0  14        0.84        4.80      1.27 o 
   3   0  14        6.42        7.37      1.01 o 
   4   0  14        0.13        0.71      0.48 o 
  -4   1  14        2.88        1.54      0.40 o 
  -3   1  14        1.74        1.32      0.36 o 
  -2   1  14        4.72        9.86      0.65 o 
  -1   1  14       17.46       15.04      0.65 o 
   0   1  14       52.02       57.80      1.08 o 
   1   1  14       10.82       12.71      0.73 o 
   2   1  14       51.47       49.00      1.57 o 
   3   1  14        0.23        0.16      0.60 o 
   4   1  14        2.99        3.17      0.41 o 
  -4   2  14        1.85        1.94      0.59 o 
  -3   2  14        6.98        8.12      0.59 o 
  -2   2  14        0.66        3.29      0.55 o 
  -1   2  14       88.68       91.89      1.58 o 
   0   2  14      133.63      145.84      1.57 o 
   1   2  14       33.45       56.18      1.39 o 
   2   2  14       26.17       30.46      1.33 o 
   3   2  14       12.24       11.73      0.63 o 
   4   2  14        1.36        0.58      0.32 o 
  -4   3  14        0.01        0.20      0.49 o 
  -3   3  14        0.13       -0.14      0.37 o 
  -2   3  14       20.29       17.94      0.64 o 
  -1   3  14       27.69       26.05      0.77 o 
   0   3  14        4.69        6.24      0.61 o 
   1   3  14       22.02       18.95      0.94 o 
   2   3  14        0.93        1.04      0.82 o 
   3   3  14        1.15        1.14      0.42 o 
   4   3  14       12.88       13.56      1.31 o 
  -3   4  14       10.42       11.91      0.92 o 
  -2   4  14        5.42        7.90      0.61 o 
  -1   4  14       18.53       17.26      0.75 o 
   0   4  14       15.89       16.90      0.67 o 
   1   4  14       12.74       11.21      0.61 o 
   2   4  14       14.79       16.71      0.95 o 
   3   4  14        1.10        0.37      0.43 o 
   4   4  14        1.48        0.53      0.43 o 
  -3   5  14        0.71        1.10      0.41 o 
  -2   5  14        3.63        1.80      0.49 o 
  -1   5  14       26.20       27.14      1.23 o 
   0   5  14       30.39       30.96      1.00 o 
   1   5  14       50.82       44.11      1.05 o 
   2   5  14       11.72       10.76      0.55 o 
   3   5  14        8.55        5.79      0.55 o 
  -3   6  14        8.53        9.24      0.56 o 
  -2   6  14        7.09        6.72      0.45 o 
  -1   6  14        2.37        2.10      0.60 o 
   0   6  14        9.34       10.06      0.80 o 
   1   6  14        7.69        5.28      0.59 o 
   2   6  14        1.50        2.15      0.46 o 
   3   6  14        1.13        1.77      0.40 o 
  -3   7  14        1.38        0.37      0.37 o 
  -2   7  14        5.81        5.35      0.47 o 
  -1   7  14        5.24        5.33      0.72 o 
   0   7  14        0.59        2.26      0.48 o 
   1   7  14        8.28        7.61      0.60 o 
   2   7  14       10.74        8.92      0.55 o 
   3   7  14        0.99        0.90      0.44 o 
  -3   8  14        5.42        4.85      0.43 o 
  -2   8  14        4.99        6.04      0.46 o 
  -1   8  14        5.04        5.67      0.57 o 
   0   8  14       22.78       26.31      1.03 o 
   1   8  14        6.96        8.67      0.71 o 
   2   8  14        7.70        6.18      0.55 o 
   3   8  14        1.67        2.34      0.53 o 
  -3   9  14        7.25        4.65      0.40 o 
  -2   9  14        6.38        5.67      0.39 o 
  -1   9  14        4.65        2.67      0.56 o 
   0   9  14       16.56       16.08      1.16 o 
   1   9  14        5.02        4.14      0.82 o 
   2   9  14        6.44        9.88      0.76 o 
   3   9  14        0.55        0.67      0.40 o 
  -2  10  14        1.94        2.62      0.37 o 
  -1  10  14        1.05        0.59      0.47 o 
   0  10  14        3.77        4.54      0.55 o 
   1  10  14        0.89        1.17      1.20 o 
   2  10  14        1.58        1.17      0.86 o 
   3  10  14        0.58        0.64      0.38 o 
  -2  11  14        1.30        1.56      0.31 o 
  -1  11  14        1.11        0.71      0.40 o 
   0  11  14        6.28        8.05      0.58 o 
   1  11  14        0.26       -0.85      0.85 o 
   2  11  14        7.85        6.25      1.04 o 
  -2  12  14        1.74        2.64      0.29 o 
  -1  12  14        1.61        1.96      0.39 o 
   0  12  14        0.15        0.30      0.54 o 
   1  12  14        3.31        4.50      0.87 o 
   2  12  14        2.18        0.95      0.67 o 
  -1  13  14        3.08        1.95      0.33 o 
   0  13  14        0.36        0.56      0.48 o 
   1  13  14        2.03        2.07      0.50 o 
  -1  14  14        0.32        0.53      0.36 o 
   0  14  14        0.22        0.36      0.37 o 
   1  14  14        0.63        1.08      0.42 o 
  -3   0  15        1.16        1.17      0.47 o 
  -2   0  15        4.06        3.27      0.65 o 
  -1   0  15        0.57        0.70      0.79 o 
   0   0  15      107.73      118.82      2.47 o 
   1   0  15        2.87        2.27      1.23 o 
   2   0  15        0.04       -0.61      0.96 o 
   3   0  15        5.07        5.94      0.58 o 
  -3   1  15        4.31        4.42      0.45 o 
  -2   1  15       12.89        9.21      0.57 o 
  -1   1  15       14.05       26.32      0.98 o 
   0   1  15       15.98       13.73      0.85 o 
   1   1  15       77.04       78.07      1.88 o 
   2   1  15        1.14        0.47      0.72 o 
   3   1  15        3.91        2.41      0.49 o 
  -3   2  15        0.60        1.66      0.42 o 
  -2   2  15        0.99        3.05      0.45 o 
  -1   2  15        6.89        4.94      0.64 o 
   0   2  15       10.68       13.23      0.81 o 
   1   2  15        5.83        7.95      0.97 o 
   2   2  15        0.14        0.16      0.70 o 
   3   2  15        7.49        7.46      0.48 o 
  -3   3  15        4.18        4.64      1.13 o 
  -2   3  15       10.14        9.64      0.63 o 
  -1   3  15       11.88       13.91      0.81 o 
   0   3  15       22.60       23.31      0.94 o 
   1   3  15       20.11       29.26      1.20 o 
   2   3  15        2.69        7.74      0.65 o 
   3   3  15        3.81        3.69      0.35 o 
  -3   4  15        0.16        0.83      0.36 o 
  -2   4  15        0.56        1.54      0.38 o 
  -1   4  15        9.82       13.94      0.73 o 
   0   4  15       12.79       12.07      0.77 o 
   1   4  15       14.22       21.60      0.91 o 
   2   4  15        9.56        6.57      0.51 o 
   3   4  15        6.12        7.30      0.55 o 
  -3   5  15        7.65        6.45      0.58 o 
  -2   5  15        8.16        8.18      0.44 o 
  -1   5  15       31.42       25.34      1.02 o 
   0   5  15        8.92        8.54      0.74 o 
   1   5  15        2.71        6.01      0.57 o 
   2   5  15       10.52       11.31      0.87 o 
   3   5  15        7.56        7.99      0.53 o 
  -3   6  15        4.29        7.09      0.55 o 
  -2   6  15        0.76        0.17      0.31 o 
  -1   6  15       13.63       10.61      0.61 o 
   0   6  15        4.64        5.23      0.66 o 
   1   6  15        6.87        6.50      0.56 o 
   2   6  15        2.92        2.73      0.41 o 
   3   6  15        4.80        6.93      0.63 o 
  -3   7  15        1.36        1.18      0.38 o 
  -2   7  15        2.84        1.46      0.29 o 
  -1   7  15       15.20       13.74      0.54 o 
   0   7  15        2.02        2.82      0.51 o 
   1   7  15        3.23        6.40      0.62 o 
   2   7  15        2.74        3.09      0.40 o 
   3   7  15        3.31        2.20      0.51 o 
  -2   8  15        0.70        1.49      0.28 o 
  -1   8  15        4.81        3.97      0.41 o 
   0   8  15        3.40        2.15      0.50 o 
   1   8  15        4.03        4.46      0.64 o 
   2   8  15       10.63        8.06      0.96 o 
  -2   9  15        1.85        2.19      0.30 o 
  -1   9  15        0.22        0.80      0.34 o 
   0   9  15        1.15        0.35      0.43 o 
   1   9  15        3.61        2.29      0.97 o 
   2   9  15        0.30        0.63      0.49 o 
  -2  10  15        4.06        5.81      0.42 o 
  -1  10  15        6.45        4.78      0.38 o 
   0  10  15        0.83        0.53      0.41 o 
   1  10  15        3.08        4.37      0.98 o 
   2  10  15        6.53        5.10      0.90 o 
  -2  11  15        0.98        0.86      0.34 o 
  -1  11  15        0.61        1.49      0.30 o 
   0  11  15        0.87        0.44      0.48 o 
   1  11  15        6.48        5.41      0.69 o 
   2  11  15        1.10        1.37      0.56 o 
  -1  12  15        1.64        2.39      0.27 o 
   0  12  15        0.40        0.32      0.41 o 
   1  12  15        0.23        0.46      0.35 o 
   0  13  15        0.63        0.39      0.33 o 
  -3   0  16        3.63        5.98      0.71 o 
  -2   0  16        0.67        1.15      0.51 o 
  -1   0  16        8.17       11.34      1.26 o 
   0   0  16        0.26        0.25      0.66 o 
   1   0  16       26.98       19.52      1.54 o 
   2   0  16        1.29        0.06      0.84 o 
   3   0  16        0.01        0.23      0.33 o 
  -3   1  16        8.97        6.54      1.14 o 
  -2   1  16        0.74        1.77      0.36 o 
  -1   1  16        6.45        4.83      0.71 o 
   0   1  16       31.00       44.80      0.98 o 
   1   1  16        1.12        1.61      0.71 o 
   2   1  16        0.36        0.04      0.44 o 
   3   1  16        7.49        6.33      0.49 o 
  -3   2  16        4.57        4.48      0.50 o 
  -2   2  16        5.87        3.76      0.39 o 
  -1   2  16       18.12       15.89      0.93 o 
   0   2  16        5.78        6.80      0.54 o 
   1   2  16        0.58        3.17      0.56 o 
   2   2  16        0.96        0.74      0.35 o 
   3   2  16        8.97        7.08      0.58 o 
  -3   3  16        1.39        1.61      0.37 o 
  -2   3  16        0.29        0.33      0.40 o 
  -1   3  16        9.52        9.70      0.55 o 
   0   3  16        1.11        2.02      0.55 o 
   1   3  16        8.99       13.57      0.73 o 
   2   3  16        2.44        1.18      0.35 o 
   3   3  16        0.75        1.57      0.28 o 
  -2   4  16        3.46        2.80      0.34 o 
  -1   4  16       15.13        9.32      0.54 o 
   0   4  16        1.98        1.14      0.63 o 
   1   4  16       10.91       12.28      0.68 o 
   2   4  16       10.32        7.08      0.67 o 
  -2   5  16       14.90       14.50      0.61 o 
  -1   5  16        2.40        2.01      0.43 o 
   0   5  16        5.84        8.44      0.79 o 
   1   5  16        3.57        3.24      0.50 o 
   2   5  16        4.79        8.44      0.68 o 
  -2   6  16        5.06        5.14      0.32 o 
  -1   6  16        5.55        5.69      0.39 o 
   0   6  16        6.82        7.02      0.54 o 
   1   6  16        1.12        2.17      0.56 o 
   2   6  16        2.43        1.51      0.51 o 
  -2   7  16        1.17        1.61      0.29 o 
  -1   7  16        3.69        3.67      0.38 o 
   0   7  16        1.21        2.34      0.44 o 
   1   7  16       10.20        9.56      1.10 o 
   2   7  16        9.00        8.81      1.71 o 
  -2   8  16        1.52        1.90      0.35 o 
  -1   8  16        9.07        8.31      0.61 o 
   0   8  16        4.61        4.84      0.46 o 
   1   8  16        6.50        8.19      0.99 o 
   2   8  16        1.37        0.21      0.58 o 
  -1   9  16        0.80        1.12      0.27 o 
   0   9  16        4.27        4.00      0.41 o 
   1   9  16        4.11        3.99      0.48 o 
  -1  10  16        5.02        3.99      0.33 o 
   0  10  16        1.44        2.09      0.45 o 
   1  10  16        0.94        1.61      0.38 o 
   0  11  16        0.31       -0.02      0.35 o 
  -2   0  17        0.21        0.36      0.39 o 
  -1   0  17        0.28       -0.07      0.69 o 
   0   0  17        0.01        0.67      0.49 o 
   1   0  17        0.25        0.73      0.45 o 
   2   0  17        0.82        0.37      0.30 o 
  -2   1  17        1.51        1.88      0.29 o 
  -1   1  17        1.03        1.73      0.51 o 
   0   1  17        1.41        1.81      0.39 o 
   1   1  17        5.18        3.87      0.38 o 
   2   1  17        0.09        0.20      0.24 o 
  -2   2  17        2.39        1.34      0.26 o 
  -1   2  17        0.30        0.70      0.50 o 
   0   2  17       14.55       12.56      0.54 o 
   1   2  17        4.19        4.00      0.45 o 
   2   2  17        3.58        2.28      0.35 o 
  -2   3  17        3.51        2.67      0.27 o 
  -1   3  17        5.17        5.98      0.60 o 
   0   3  17       10.97       14.91      0.64 o 
   1   3  17        0.98        3.20      0.44 o 
   2   3  17        2.62        3.34      0.45 o 
  -2   4  17        5.30        6.64      0.40 o 
  -1   4  17       12.42       12.81      0.72 o 
   0   4  17        2.08        1.76      0.42 o 
   1   4  17        1.22        3.48      0.44 o 
   2   4  17        3.55        3.81      0.47 o 
  -1   5  17        1.08        1.35      0.34 o 
   0   5  17        0.72        1.66      0.41 o 
   1   5  17       10.33       10.46      1.62 o 
   2   5  17        0.27        0.02      0.42 o 
  -1   6  17        5.00        5.92      0.44 o 
   0   6  17        2.46        0.96      0.42 o 
   1   6  17        1.10        1.48      0.78 o 
  -1   7  17        4.59        4.22      0.38 o 
   0   7  17        1.92        1.18      0.31 o 
   1   7  17        0.93        2.70      0.49 o 
  -1   8  17        3.75        5.18      0.65 o 
   0   8  17        6.51        6.95      1.50 o 
   1   8  17        5.23        6.09      0.71 o 
  -1   0  18        1.26        0.45      0.54 o 
   0   0  18        7.02        5.92      0.50 o 
   1   0  18        2.59        1.83      0.63 o 
  -1   1  18        1.87        1.89      0.43 o 
   0   1  18        0.45        0.47      0.31 o 
   1   1  18        3.99        4.79      0.49 o 
  -1   2  18        2.30        2.10      0.44 o 
   0   2  18        2.31        2.66      0.34 o 
   1   2  18        0.15        0.45      0.41 o 
  -1   3  18        2.18        1.27      0.32 o 
   0   3  18        1.69        2.32      0.42 o 
   1   3  18        1.87        0.84      0.59 o 
  -1   4  18        0.67        0.83      0.48 o 
   0   4  18        6.57        9.08      0.54 o 
   1   4  18        2.29        1.80      0.56 o 
                                                 
